# Supplementary material for: Calling genotypes from public RNA-sequencing data enables identification of genetic variants that affect gene-expression levels
Source: Genome Med. 2015 Mar 27;7(1):30. doi: 10.1186/s13073-015-0152-4 (PMC4423486; doi:10.1186/s13073-015-0152-4)
Supplement: Additional file 3: Table S1. — Table with sample annotations for the 4,978 samples that passed quality control. [file 13073_2015_152_MOESM3_ESM.xlsx]

## Sheet: Sheet1
secondary_study_accession	sample_accession_list	experiment_accession	run_accession	instrument_platform	instrument_model	library_layout	read_count	first_public	study_title	experiment_title	run_alias	tissue	hematopoietic	gender	population	uniquely mapping reads (%)	cancer	cell_line	common_cell_line	eqtl_ase_mapping
DRP000499	DRS001141	DRX001121	DRR001623	ILLUMINA	Illumina Genome Analyzer IIx	PAIRED	9606235	2012-06-08	Deep sequencing with inosine cyanoethylation identifies A-to-I RNA editing sites in human transcriptome.	Illumina Genome Analyzer IIx paired end sequencing; Human ICESeq(+), template 1	Human ICESeq(+), template 1	Brain		Male		84.85				0
DRP000499	DRS001141	DRX001124	DRR001626	ILLUMINA	Illumina Genome Analyzer IIx	PAIRED	8982415	2012-06-08	Deep sequencing with inosine cyanoethylation identifies A-to-I RNA editing sites in human transcriptome.	Illumina Genome Analyzer IIx paired end sequencing; Human ICESeq(+), template 2	Human ICESeq(+), template 2	Brain		Male		85.45				0
DRP000499	DRS001141	DRX001127	DRR001632	ILLUMINA	Illumina Genome Analyzer IIx	PAIRED	79235506	2012-06-08	Deep sequencing with inosine cyanoethylation identifies A-to-I RNA editing sites in human transcriptome.	Illumina Genome Analyzer IIx paired end sequencing; Human ICESeq(+), template 3	Human ICESeq(+), template 3	Brain		Male		68.35				0
DRP000499	DRS001141	DRX001127	DRR001635	ILLUMINA	Illumina Genome Analyzer IIx	PAIRED	50538475	2012-06-08	Deep sequencing with inosine cyanoethylation identifies A-to-I RNA editing sites in human transcriptome.	Illumina Genome Analyzer IIx paired end sequencing; Human ICESeq(+), template 3	Human ICESeq(+), template 3	Brain		Male		69.78				0
DRP000499	DRS001141	DRX001127	DRR001638	ILLUMINA	Illumina Genome Analyzer IIx	PAIRED	50425095	2012-06-08	Deep sequencing with inosine cyanoethylation identifies A-to-I RNA editing sites in human transcriptome.	Illumina Genome Analyzer IIx paired end sequencing; Human ICESeq(+), template 3	Human ICESeq(+), template 3	Brain		Male		70.96				0
DRP000499	DRS001141	DRX001127	DRR001642	ILLUMINA	Illumina Genome Analyzer IIx	PAIRED	43357956	2012-06-08	Deep sequencing with inosine cyanoethylation identifies A-to-I RNA editing sites in human transcriptome.	Illumina Genome Analyzer IIx paired end sequencing; Human ICESeq(+), template 3	Human ICESeq(+), template 3	Brain		Male		65.75				0
DRP000367	DRS000577	DRX000547	DRR000897	ILLUMINA	Illumina Genome Analyzer II	SINGLE	22635328	2013-01-30	The analysis of mRNA expression in Hela cells	Illumina Genome Analyzer II paired end sequencing; The analysis of mRNA expression in Hela cells	The analysis of mRNA expression in Hela cells					79.2	1	1	HeLa	0
DRP000425	DRS000730	DRX000770	DRR001173	ILLUMINA	Illumina Genome Analyzer IIx	SINGLE	26183592	2012-08-09	Homo sapiens T24 human bladder cancer cell line Transcriptome	Illumina Genome Analyzer IIx paired end sequencing; T24_25mM_I	T24_25mM_I					73.46	1	1		0
DRP000425	DRS000731	DRX000771	DRR001174	ILLUMINA	Illumina Genome Analyzer IIx	SINGLE	44305116	2012-08-09	Homo sapiens T24 human bladder cancer cell line Transcriptome	Illumina Genome Analyzer IIx paired end sequencing; T24_25mM_II	T24_25mM_II					68.64	1	1		0
DRP000425	DRS000732	DRX000772	DRR001175	ILLUMINA	Illumina Genome Analyzer IIx	SINGLE	33547222	2012-08-09	Homo sapiens T24 human bladder cancer cell line Transcriptome	Illumina Genome Analyzer IIx paired end sequencing; T24_0mM_24h_I	T24_0mM_24h_I					71.56	1	1		0
DRP000425	DRS000733	DRX000773	DRR001176	ILLUMINA	Illumina Genome Analyzer IIx	SINGLE	29691234	2012-08-09	Homo sapiens T24 human bladder cancer cell line Transcriptome	Illumina Genome Analyzer IIx paired end sequencing; T24_0mM_24h_II	T24_0mM_24h_II					61.73	1	1		0
DRP000499	DRS001142	DRX001122	DRR001624	ILLUMINA	Illumina Genome Analyzer IIx	PAIRED	14696189	2012-06-08	Deep sequencing with inosine cyanoethylation identifies A-to-I RNA editing sites in human transcriptome.	Illumina Genome Analyzer IIx paired end sequencing; Human ICESeq(++), template 1	Human ICESeq(++), template 1	Brain		Male		82.47				1
DRP000499	DRS001142	DRX001125	DRR001627	ILLUMINA	Illumina Genome Analyzer IIx	PAIRED	13139705	2012-06-08	Deep sequencing with inosine cyanoethylation identifies A-to-I RNA editing sites in human transcriptome.	Illumina Genome Analyzer IIx paired end sequencing; Human ICESeq(++), template 2	Human ICESeq(++), template 2	Brain		Male		86.32				0
SRP001540	SRS008870	SRX014577	SRR031857	ILLUMINA	Illumina Genome Analyzer II	SINGLE	9367811	2010-04-09	Understaning mechanisms underlying human gene expression variation with RNA sequencing	Illumina Genome Analyzer II paired end sequencing; GSM485410: NA18517_yale	GSM485410: NA18517_yale	Hematopoietic cells	Lymphoblasts		YRI	77.07				0
SRP001540	SRS008938	SRX014645	SRR031925	ILLUMINA	Illumina Genome Analyzer II	SINGLE	10116924	2010-04-09	Understaning mechanisms underlying human gene expression variation with RNA sequencing	Illumina Genome Analyzer II paired end sequencing; GSM485478: NA18517_argonne	GSM485478: NA18517_argonne	Hematopoietic cells	Lymphoblasts		YRI	80.74				0
SRP001540	SRS008939	SRX014646	SRR031926	ILLUMINA	Illumina Genome Analyzer II	SINGLE	9127309	2010-04-09	Understaning mechanisms underlying human gene expression variation with RNA sequencing	Illumina Genome Analyzer II paired end sequencing; GSM485479: NA18517_2_argonne	GSM485479: NA18517_2_argonne	Hematopoietic cells	Lymphoblasts		YRI	79.58				0
SRP001563	SRS009376	SRX014946	SRR032256	ILLUMINA	Illumina Genome Analyzer	SINGLE	42390584	2010-09-23	Polymorphic cis- and trans-regulation of human gene expression	Illumina Genome Analyzer paired end sequencing; GSM424338: GM11994_RNAseq	GSM424338: GM11994_RNAseq	Hematopoietic cells	Lymphoblasts			76.25		1		0
ERP004078	ERS359931	ERX329150	ERR356368	ILLUMINA	Illumina HiSeq 2000	PAIRED	14190450	2013-10-17	Coordinated effects of sequence variation on DNA binding, chromatin structure, and transcription.	Illumina HiSeq 2000 paired end sequencing; Coordinated effects of sequence variation on DNA binding, chromatin structure, and transcription.	Coordinated effects of sequence variation on DNA binding, chromatin structure, and transcription.	Hematopoietic cells	Lymphoblasts		CEU	83.99		1		0
SRP001563	SRS009396	SRX014966	SRR032276	ILLUMINA	Illumina Genome Analyzer	SINGLE	45367154	2010-09-23	Polymorphic cis- and trans-regulation of human gene expression	Illumina Genome Analyzer paired end sequencing; GSM424358: GM12872_RNAseq	GSM424358: GM12872_RNAseq	Hematopoietic cells	Lymphoblasts			72.68		1		0
SRP001563	SRS009394	SRX014964	SRR032274	ILLUMINA	Illumina Genome Analyzer	SINGLE	23052117	2010-09-23	Polymorphic cis- and trans-regulation of human gene expression	Illumina Genome Analyzer paired end sequencing; GSM424356: GM12814_RNAseq	GSM424356: GM12814_RNAseq	Hematopoietic cells	Lymphoblasts			76.48		1		0
SRP001563	SRS009394	SRX014964	SRR034202	ILLUMINA	Illumina Genome Analyzer	SINGLE	15972065	2010-09-23	Polymorphic cis- and trans-regulation of human gene expression	Illumina Genome Analyzer paired end sequencing; GSM424356: GM12814_RNAseq	GSM424356: GM12814_RNAseq	Hematopoietic cells	Lymphoblasts			77.38		1		0
SRP003637	SRS115194	SRX027310	SRR066745	ILLUMINA	Illumina Genome Analyzer II	SINGLE	11546305	2011-02-17	Gene expression differences among primates are associated with changes in a histone epigenetic modification	Illumina Genome Analyzer II paired end sequencing; GSM593377: RNA_H1	GSM593377: RNA_H1	Hematopoietic cells	Lymphoblasts			77.62		1		0
SRP001563	SRS009380	SRX014950	SRR032260	ILLUMINA	Illumina Genome Analyzer	SINGLE	35506222	2010-09-23	Polymorphic cis- and trans-regulation of human gene expression	Illumina Genome Analyzer paired end sequencing; GSM424342: GM12006_RNAseq	GSM424342: GM12006_RNAseq	Hematopoietic cells	Lymphoblasts			76.2		1		0
ERP004078	ERS359940	ERX329159	ERR356377	ILLUMINA	Illumina HiSeq 2000	PAIRED	19337161	2013-10-17	Coordinated effects of sequence variation on DNA binding, chromatin structure, and transcription.	Illumina HiSeq 2000 paired end sequencing; Coordinated effects of sequence variation on DNA binding, chromatin structure, and transcription.	Coordinated effects of sequence variation on DNA binding, chromatin structure, and transcription.	Hematopoietic cells	Lymphoblasts		CEU	67.88		1		0
SRP001563	SRS009385	SRX014955	SRR032265	ILLUMINA	Illumina Genome Analyzer	SINGLE	35020229	2010-09-23	Polymorphic cis- and trans-regulation of human gene expression	Illumina Genome Analyzer paired end sequencing; GSM424347: GM12144_RNAseq	GSM424347: GM12144_RNAseq	Hematopoietic cells	Lymphoblasts			73.58		1		0
SRP001563	SRS009389	SRX014959	SRR032269	ILLUMINA	Illumina Genome Analyzer	SINGLE	46656852	2010-09-23	Polymorphic cis- and trans-regulation of human gene expression	Illumina Genome Analyzer paired end sequencing; GSM424351: GM12716_RNAseq	GSM424351: GM12716_RNAseq	Hematopoietic cells	Lymphoblasts			76.67		1		0
SRP001563	SRS009367	SRX014937	SRR032247	ILLUMINA	Illumina Genome Analyzer	SINGLE	37293182	2010-09-23	Polymorphic cis- and trans-regulation of human gene expression	Illumina Genome Analyzer paired end sequencing; GSM424329: GM11829_RNAseq	GSM424329: GM11829_RNAseq	Hematopoietic cells	Lymphoblasts			76.17		1		0
SRP001563	SRS009387	SRX014957	SRR032267	ILLUMINA	Illumina Genome Analyzer	SINGLE	43551373	2010-09-23	Polymorphic cis- and trans-regulation of human gene expression	Illumina Genome Analyzer paired end sequencing; GSM424349: GM12155_RNAseq	GSM424349: GM12155_RNAseq	Hematopoietic cells	Lymphoblasts			76.5		1		0
SRP001540	SRS008915	SRX014622	SRR031902	ILLUMINA	Illumina Genome Analyzer II	SINGLE	7132811	2010-04-09	Understaning mechanisms underlying human gene expression variation with RNA sequencing	Illumina Genome Analyzer II paired end sequencing; GSM485455: NA18505_argonne	GSM485455: NA18505_argonne	Hematopoietic cells	Lymphoblasts		YRI	77.57				0
SRP002126	SRS025339	SRX018035	SRR038453	ILLUMINA	Illumina Genome Analyzer II	SINGLE	21441136	2010-04-12	Human variation in PolII and NF-KappaB binding (RNA-seq study uninduced by TNF-alpha)	Illumina Genome Analyzer II paired end sequencing; GSM484900: GM18505_RNA-SEQ_Rep1	GSM484900: GM18505_RNA-SEQ_Rep1	Hematopoietic cells	Lymphoblasts			63.12		1		0
SRP002126	SRS025340	SRX018036	SRR038454	ILLUMINA	Illumina Genome Analyzer II	SINGLE	22060380	2010-04-12	Human variation in PolII and NF-KappaB binding (RNA-seq study uninduced by TNF-alpha)	Illumina Genome Analyzer II paired end sequencing; GSM484901: GM18505_RNA-SEQ_Rep2	GSM484901: GM18505_RNA-SEQ_Rep2	Hematopoietic cells	Lymphoblasts			61.28		1		0
SRP028612	SRS468443	SRX333028	SRR949583	ILLUMINA	Illumina HiSeq 2000	SINGLE	18496545	2013-11-13	GSE49682: Primate transcript and protein expression levels evolve under compensatory selection pressures	Illumina HiSeq 2000 paired end sequencing; GSM1204876: GM18505; Homo sapiens; RNA-Seq	GSM1204876: GM18505; Homo sapiens; RNA-Seq	Hematopoietic cells	Lymphoblasts	Female		80.1		1		0
SRP028612	SRS468443	SRX333028	SRR949584	ILLUMINA	Illumina HiSeq 2000	SINGLE	17457366	2013-11-13	GSE49682: Primate transcript and protein expression levels evolve under compensatory selection pressures	Illumina HiSeq 2000 paired end sequencing; GSM1204876: GM18505; Homo sapiens; RNA-Seq	GSM1204876: GM18505; Homo sapiens; RNA-Seq	Hematopoietic cells	Lymphoblasts	Female		80.1		1		0
SRP030041	SRS484766	SRX356574	SRR998294	ILLUMINA	Illumina HiSeq 2000	PAIRED	48838282	2013-11-13	GSE50893: Extensive Variation in Chromatin States Across Humans	Illumina HiSeq 2000 paired end sequencing; GSM1234006: GM18505_RZ_1; Homo sapiens; RNA-Seq	GSM1234006: GM18505_RZ_1; Homo sapiens; RNA-Seq	Hematopoietic cells	Lymphoblasts	Female	Yoruban	87.95		1		0
SRP030041	SRS484767	SRX356575	SRR998295	ILLUMINA	Illumina HiSeq 2000	PAIRED	35459286	2013-11-13	GSE50893: Extensive Variation in Chromatin States Across Humans	Illumina HiSeq 2000 paired end sequencing; GSM1234007: GM18505_RZ_2; Homo sapiens; RNA-Seq	GSM1234007: GM18505_RZ_2; Homo sapiens; RNA-Seq	Hematopoietic cells	Lymphoblasts	Female	Yoruban	89.79		1		0
ERP004078	ERS359930	ERX329149	ERR356371	ILLUMINA	Illumina HiSeq 2000	PAIRED	15936225	2013-10-17	Coordinated effects of sequence variation on DNA binding, chromatin structure, and transcription.	Illumina HiSeq 2000 paired end sequencing; Coordinated effects of sequence variation on DNA binding, chromatin structure, and transcription.	Coordinated effects of sequence variation on DNA binding, chromatin structure, and transcription.	Hematopoietic cells	Lymphoblasts		CEU	84.73		1		0
SRP001563	SRS009369	SRX014939	SRR032249	ILLUMINA	Illumina Genome Analyzer	SINGLE	38923882	2010-09-23	Polymorphic cis- and trans-regulation of human gene expression	Illumina Genome Analyzer paired end sequencing; GSM424331: GM11831_RNAseq	GSM424331: GM11831_RNAseq	Hematopoietic cells	Lymphoblasts			74.26		1		0
SRP003637	SRS115195	SRX027311	SRR066746	ILLUMINA	Illumina Genome Analyzer II	SINGLE	13225749	2011-02-17	Gene expression differences among primates are associated with changes in a histone epigenetic modification	Illumina Genome Analyzer II paired end sequencing; GSM593378: RNA_H2	GSM593378: RNA_H2	Hematopoietic cells	Lymphoblasts			76.65		1		0
SRP001563	SRS009360	SRX014930	SRR032240	ILLUMINA	Illumina Genome Analyzer	SINGLE	37634150	2010-09-23	Polymorphic cis- and trans-regulation of human gene expression	Illumina Genome Analyzer paired end sequencing; GSM424322: GM06994_RNAseq	GSM424322: GM06994_RNAseq	Hematopoietic cells	Lymphoblasts			79.88		1		0
ERP004078	ERS359934	ERX329153	ERR356365	ILLUMINA	Illumina HiSeq 2000	PAIRED	17142310	2013-10-17	Coordinated effects of sequence variation on DNA binding, chromatin structure, and transcription.	Illumina HiSeq 2000 paired end sequencing; Coordinated effects of sequence variation on DNA binding, chromatin structure, and transcription.	Coordinated effects of sequence variation on DNA binding, chromatin structure, and transcription.	Hematopoietic cells	Lymphoblasts		CEU	83.51		1		0
SRP001563	SRS009381	SRX014951	SRR032261	ILLUMINA	Illumina Genome Analyzer	SINGLE	36999366	2010-09-23	Polymorphic cis- and trans-regulation of human gene expression	Illumina Genome Analyzer paired end sequencing; GSM424343: GM12043_RNAseq	GSM424343: GM12043_RNAseq	Hematopoietic cells	Lymphoblasts			77.36		1		0
ERP004078	ERS359938	ERX329157	ERR356375	ILLUMINA	Illumina HiSeq 2000	PAIRED	17601756	2013-10-17	Coordinated effects of sequence variation on DNA binding, chromatin structure, and transcription.	Illumina HiSeq 2000 paired end sequencing; Coordinated effects of sequence variation on DNA binding, chromatin structure, and transcription.	Coordinated effects of sequence variation on DNA binding, chromatin structure, and transcription.	Hematopoietic cells	Lymphoblasts		CEU	81.61		1		0
SRP001563	SRS009368	SRX014938	SRR032248	ILLUMINA	Illumina Genome Analyzer	SINGLE	36412185	2010-09-23	Polymorphic cis- and trans-regulation of human gene expression	Illumina Genome Analyzer paired end sequencing; GSM424330: GM11830_RNAseq	GSM424330: GM11830_RNAseq	Hematopoietic cells	Lymphoblasts			76.18		1		0
ERP004078	ERS359936	ERX329155	ERR356366	ILLUMINA	Illumina HiSeq 2000	PAIRED	13209800	2013-10-17	Coordinated effects of sequence variation on DNA binding, chromatin structure, and transcription.	Illumina HiSeq 2000 paired end sequencing; Coordinated effects of sequence variation on DNA binding, chromatin structure, and transcription.	Coordinated effects of sequence variation on DNA binding, chromatin structure, and transcription.	Hematopoietic cells	Lymphoblasts		CEU	83.99		1		0
SRP001563	SRS009393	SRX014963	SRR032273	ILLUMINA	Illumina Genome Analyzer	SINGLE	45288662	2010-09-23	Polymorphic cis- and trans-regulation of human gene expression	Illumina Genome Analyzer paired end sequencing; GSM424355: GM12813_RNAseq	GSM424355: GM12813_RNAseq	Hematopoietic cells	Lymphoblasts			78.02		1		0
ERP002045	ERS197532	ERX182666	ERR266340	ILLUMINA	Illumina HiSeq 2000	SINGLE	73141566	2013-04-26	Transcriptional and epigenetic profiling of the progression of hESCs to beta cells	Illumina HiSeq 2000 paired end sequencing; Transcriptional and epigenetic profiling of the progression of hESCs to beta cells	Transcriptional and epigenetic profiling of the progression of hESCs to beta cells					91.64		1	Cyt49	0
ERP002045	ERS197532	ERX182660	ERR266329	ILLUMINA	Illumina HiSeq 2000	SINGLE	83378315	2013-04-26	Transcriptional and epigenetic profiling of the progression of hESCs to beta cells	Illumina HiSeq 2000 paired end sequencing; Transcriptional and epigenetic profiling of the progression of hESCs to beta cells	Transcriptional and epigenetic profiling of the progression of hESCs to beta cells					89.22		1	Cyt49	0
ERP002045	ERS197532	ERX182656	ERR266330	ILLUMINA	Illumina Genome Analyzer IIx	SINGLE	27428698	2013-04-26	Transcriptional and epigenetic profiling of the progression of hESCs to beta cells	Illumina Genome Analyzer IIx paired end sequencing; Transcriptional and epigenetic profiling of the progression of hESCs to beta cells	Transcriptional and epigenetic profiling of the progression of hESCs to beta cells					90.74		1	Cyt49	0
ERP002045	ERS197532	ERX182694	ERR266332	ILLUMINA	Illumina Genome Analyzer IIx	SINGLE	29260242	2013-04-26	Transcriptional and epigenetic profiling of the progression of hESCs to beta cells	Illumina Genome Analyzer IIx paired end sequencing; Transcriptional and epigenetic profiling of the progression of hESCs to beta cells	Transcriptional and epigenetic profiling of the progression of hESCs to beta cells					77.32		1	Cyt49	0
ERP002045	ERS197532	ERX182696	ERR266336	ILLUMINA	Illumina Genome Analyzer IIx	SINGLE	30299398	2013-04-26	Transcriptional and epigenetic profiling of the progression of hESCs to beta cells	Illumina Genome Analyzer IIx paired end sequencing; Transcriptional and epigenetic profiling of the progression of hESCs to beta cells	Transcriptional and epigenetic profiling of the progression of hESCs to beta cells					77.09		1	Cyt49	0
ERP002045	ERS197532	ERX182654	ERR266345	ILLUMINA	Illumina Genome Analyzer IIx	SINGLE	27019402	2013-04-26	Transcriptional and epigenetic profiling of the progression of hESCs to beta cells	Illumina Genome Analyzer IIx paired end sequencing; Transcriptional and epigenetic profiling of the progression of hESCs to beta cells	Transcriptional and epigenetic profiling of the progression of hESCs to beta cells					90.69		1	Cyt49	0
ERP002045	ERS197536	ERX182702	ERR266334	ILLUMINA	Illumina Genome Analyzer IIx	SINGLE	28323564	2013-04-26	Transcriptional and epigenetic profiling of the progression of hESCs to beta cells	Illumina Genome Analyzer IIx paired end sequencing; Transcriptional and epigenetic profiling of the progression of hESCs to beta cells	Transcriptional and epigenetic profiling of the progression of hESCs to beta cells					90.51		1	Cyt49	0
ERP002045	ERS197536	ERX182687	ERR266348	ILLUMINA	Illumina Genome Analyzer IIx	SINGLE	27754558	2013-04-26	Transcriptional and epigenetic profiling of the progression of hESCs to beta cells	Illumina Genome Analyzer IIx paired end sequencing; Transcriptional and epigenetic profiling of the progression of hESCs to beta cells	Transcriptional and epigenetic profiling of the progression of hESCs to beta cells					90.5		1	Cyt49	0
ERP002232	ERS214122	ERX204346	ERR229796	ILLUMINA	Illumina HiSeq 2000	PAIRED	53920742	2013-06-27	Limbal Niche	Illumina HiSeq 2000 paired end sequencing; Limbal Niche	Limbal Niche					75.16				0
DRP000499	DRS001142	DRX001128	DRR001636	ILLUMINA	Illumina Genome Analyzer IIx	PAIRED	70715306	2012-06-08	Deep sequencing with inosine cyanoethylation identifies A-to-I RNA editing sites in human transcriptome.	Illumina Genome Analyzer IIx paired end sequencing; Human ICESeq(++), template 3	Human ICESeq(++), template 3	Brain		Male		61.2				0
ERP002232	ERS214125	ERX204349	ERR229798	ILLUMINA	Illumina HiSeq 2000	PAIRED	43337717	2013-06-27	Limbal Niche	Illumina HiSeq 2000 paired end sequencing; Limbal Niche	Limbal Niche					74.82				0
ERP003455	ERS312137	ERX276850	ERR303509	ABI_SOLID	AB 5500xl Genetic Analyzer	SINGLE	27181027	2013-06-22	Dynamics in Ovarian Cancer Evolution	AB 5500xl Genetic Analyzer paired end sequencing		Ovary				61.21	1			0
ERP003455	ERS312138	ERX276852	ERR303511	ABI_SOLID	AB 5500xl Genetic Analyzer	SINGLE	33161428	2013-06-22	Dynamics in Ovarian Cancer Evolution	AB 5500xl Genetic Analyzer paired end sequencing		Ovary				61.06	1			0
ERP003455	ERS312141	ERX276856	ERR303515	ABI_SOLID	AB 5500xl Genetic Analyzer	SINGLE	46132688	2013-06-22	Dynamics in Ovarian Cancer Evolution	AB 5500xl Genetic Analyzer paired end sequencing		Ovary				61.45	1			0
ERP003455	ERS312145	ERX276864	ERR303523	ABI_SOLID	AB 5500xl Genetic Analyzer	SINGLE	39142809	2013-06-22	Dynamics in Ovarian Cancer Evolution	AB 5500xl Genetic Analyzer paired end sequencing		Ovary				63.76	1			0
ERP003455	ERS312147	ERX276868	ERR303527	ABI_SOLID	AB 5500xl Genetic Analyzer	SINGLE	30809984	2013-06-22	Dynamics in Ovarian Cancer Evolution	AB 5500xl Genetic Analyzer paired end sequencing		Ovary				62.24	1			0
ERP003455	ERS312156	ERX276912	ERR303571	ABI_SOLID	AB 5500xl Genetic Analyzer	SINGLE	61545744	2013-06-22	Dynamics in Ovarian Cancer Evolution	AB 5500xl Genetic Analyzer paired end sequencing		Ovary				60.22	1			0
ERP003613	ERS326953	ERX288497	ERR315378	ILLUMINA	Illumina HiSeq 2000	PAIRED	9810836	2013-12-06	HPA RNA-seq normal tissues	Illumina HiSeq 2000 paired end sequencing; HPA RNA-seq normal tissues	HPA RNA-seq normal tissues	Adipose				87.13				0
ERP003613	ERS326953	ERX288508	ERR315431	ILLUMINA	Illumina HiSeq 2000	PAIRED	4105573	2013-12-06	HPA RNA-seq normal tissues	Illumina HiSeq 2000 paired end sequencing; HPA RNA-seq normal tissues	HPA RNA-seq normal tissues	Adipose				87.13				0
ERP004043	ERS358465	ERX324240	ERR351403	ILLUMINA	Illumina HiSeq 2000	SINGLE	52092813	2013-10-17	Variation in chromatin accessibility in human kidney cancer links H3K36 methyltransferase loss with widespread RNA processing defects	Illumina HiSeq 2000 paired end sequencing; Variation in chromatin accessibility in human kidney cancer links H3K36 methyltransferase loss with widespread RNA processing defects	Variation in chromatin accessibility in human kidney cancer links H3K36 methyltransferase loss with widespread RNA processing defects	Kidney				67.08				0
ERP004078	ERS359929	ERX329148	ERR356370	ILLUMINA	Illumina HiSeq 2000	PAIRED	18811021	2013-10-17	Coordinated effects of sequence variation on DNA binding, chromatin structure, and transcription.	Illumina HiSeq 2000 paired end sequencing; Coordinated effects of sequence variation on DNA binding, chromatin structure, and transcription.	Coordinated effects of sequence variation on DNA binding, chromatin structure, and transcription.	Hematopoietic cells	Lymphoblasts		YRI	85.77		1		0
SRP028612	SRS468447	SRX333032	SRR949591	ILLUMINA	Illumina HiSeq 2000	SINGLE	20526222	2013-11-13	GSE49682: Primate transcript and protein expression levels evolve under compensatory selection pressures	Illumina HiSeq 2000 paired end sequencing; GSM1204880: GM19204; Homo sapiens; RNA-Seq	GSM1204880: GM19204; Homo sapiens; RNA-Seq	Hematopoietic cells	Lymphoblasts	Female		76.4		1		0
ERP004078	ERS359932	ERX329151	ERR356374	ILLUMINA	Illumina HiSeq 2000	PAIRED	21583463	2013-10-17	Coordinated effects of sequence variation on DNA binding, chromatin structure, and transcription.	Illumina HiSeq 2000 paired end sequencing; Coordinated effects of sequence variation on DNA binding, chromatin structure, and transcription.	Coordinated effects of sequence variation on DNA binding, chromatin structure, and transcription.	Hematopoietic cells	Lymphoblasts		YRI	85.93		1		0
SRP028612	SRS468447	SRX333032	SRR949592	ILLUMINA	Illumina HiSeq 2000	SINGLE	21148935	2013-11-13	GSE49682: Primate transcript and protein expression levels evolve under compensatory selection pressures	Illumina HiSeq 2000 paired end sequencing; GSM1204880: GM19204; Homo sapiens; RNA-Seq	GSM1204880: GM19204; Homo sapiens; RNA-Seq	Hematopoietic cells	Lymphoblasts	Female		76.4		1		0
ERP004078	ERS359935	ERX329154	ERR356372	ILLUMINA	Illumina HiSeq 2000	PAIRED	18779199	2013-10-17	Coordinated effects of sequence variation on DNA binding, chromatin structure, and transcription.	Illumina HiSeq 2000 paired end sequencing; Coordinated effects of sequence variation on DNA binding, chromatin structure, and transcription.	Coordinated effects of sequence variation on DNA binding, chromatin structure, and transcription.	Hematopoietic cells	Lymphoblasts		CEU	87.15		1		0
ERP004078	ERS359937	ERX329156	ERR356376	ILLUMINA	Illumina HiSeq 2000	PAIRED	20067361	2013-10-17	Coordinated effects of sequence variation on DNA binding, chromatin structure, and transcription.	Illumina HiSeq 2000 paired end sequencing; Coordinated effects of sequence variation on DNA binding, chromatin structure, and transcription.	Coordinated effects of sequence variation on DNA binding, chromatin structure, and transcription.	Hematopoietic cells	Lymphoblasts		CEU	86.26		1		0
SRP002126	SRS025332	SRX018028	SRR038446	ILLUMINA	Illumina Genome Analyzer II	SINGLE	23580592	2010-04-12	Human variation in PolII and NF-KappaB binding (RNA-seq study uninduced by TNF-alpha)	Illumina Genome Analyzer II paired end sequencing; GSM484893: GM10847_RNA-SEQ_Rep1	GSM484893: GM10847_RNA-SEQ_Rep1	Hematopoietic cells	Lymphoblasts			63.33		1		0
SRP002126	SRS025333	SRX018029	SRR038447	ILLUMINA	Illumina Genome Analyzer II	SINGLE	20578585	2010-04-12	Human variation in PolII and NF-KappaB binding (RNA-seq study uninduced by TNF-alpha)	Illumina Genome Analyzer II paired end sequencing; GSM484894: GM10847_RNA-SEQ_Rep2	GSM484894: GM10847_RNA-SEQ_Rep2	Hematopoietic cells	Lymphoblasts			64.83		1		0
SRP002128	SRS025353	SRX017928	SRR038294	ILLUMINA	Illumina Genome Analyzer II	SINGLE	17062129	2010-04-12	Human variation in PolII and NF-KappaB binding (RNA-seq study with TNF-alpha induced)	Illumina Genome Analyzer II paired end sequencing; GSM485682: GM10847_RNA-SEQ_induced_Rep1	GSM485682: GM10847_RNA-SEQ_induced_Rep1	Hematopoietic cells	Lymphoblasts			62.87		1		0
ERP004078	ERS359941	ERX329160	ERR356369	ILLUMINA	Illumina HiSeq 2000	PAIRED	16727805	2013-10-17	Coordinated effects of sequence variation on DNA binding, chromatin structure, and transcription.	Illumina HiSeq 2000 paired end sequencing; Coordinated effects of sequence variation on DNA binding, chromatin structure, and transcription.	Coordinated effects of sequence variation on DNA binding, chromatin structure, and transcription.	Hematopoietic cells	Lymphoblasts		CEU	86.99		1		0
ERP004078	ERS359942	ERX329161	ERR356373	ILLUMINA	Illumina HiSeq 2000	PAIRED	24444932	2013-10-17	Coordinated effects of sequence variation on DNA binding, chromatin structure, and transcription.	Illumina HiSeq 2000 paired end sequencing; Coordinated effects of sequence variation on DNA binding, chromatin structure, and transcription.	Coordinated effects of sequence variation on DNA binding, chromatin structure, and transcription.	Hematopoietic cells	Lymphoblasts		YRI	86.21		1		0
SRP000941	SRS300640	SRX190122	SRR578643	ILLUMINA	Illumina HiSeq 2000	PAIRED	26103001	2012-10-11	UCSD Human Reference Epigenome Mapping Project	Illumina HiSeq 2000 paired end sequencing; polyA RNA sequencing of STL003 Adrenal Cultured Cells	polyA RNA sequencing of STL003 Adrenal Cultured Cells			Male	Caucasian	68.92				0
SRP000941	SRS300640	SRX190122	SRR578644	ILLUMINA	Illumina HiSeq 2000	PAIRED	26195569	2012-10-11	UCSD Human Reference Epigenome Mapping Project	Illumina HiSeq 2000 paired end sequencing; polyA RNA sequencing of STL003 Adrenal Cultured Cells	polyA RNA sequencing of STL003 Adrenal Cultured Cells			Male	Caucasian	68.92				0
SRP000941	SRS300640	SRX190122	SRR578645	ILLUMINA	Illumina HiSeq 2000	PAIRED	24641228	2012-10-11	UCSD Human Reference Epigenome Mapping Project	Illumina HiSeq 2000 paired end sequencing; polyA RNA sequencing of STL003 Adrenal Cultured Cells	polyA RNA sequencing of STL003 Adrenal Cultured Cells			Male	Caucasian	68.92				0
SRP000941	SRS300640	SRX190122	SRR578646	ILLUMINA	Illumina HiSeq 2000	PAIRED	23333316	2012-10-11	UCSD Human Reference Epigenome Mapping Project	Illumina HiSeq 2000 paired end sequencing; polyA RNA sequencing of STL003 Adrenal Cultured Cells	polyA RNA sequencing of STL003 Adrenal Cultured Cells			Male	Caucasian	68.92				0
SRP000941	SRS300640	SRX190122	SRR651679	ILLUMINA	Illumina HiSeq 2000	PAIRED	25429036	2013-01-31	UCSD Human Reference Epigenome Mapping Project	Illumina HiSeq 2000 paired end sequencing; polyA RNA sequencing of STL003 Adrenal Cultured Cells	polyA RNA sequencing of STL003 Adrenal Cultured Cells			Male	Caucasian	68.92				0
SRP000941	SRS300640	SRX190122	SRR651680	ILLUMINA	Illumina HiSeq 2000	PAIRED	25093217	2013-01-31	UCSD Human Reference Epigenome Mapping Project	Illumina HiSeq 2000 paired end sequencing; polyA RNA sequencing of STL003 Adrenal Cultured Cells	polyA RNA sequencing of STL003 Adrenal Cultured Cells			Male	Caucasian	68.92				0
SRP000941	SRS300640	SRX190122	SRR651681	ILLUMINA	Illumina HiSeq 2000	PAIRED	7573238	2013-01-31	UCSD Human Reference Epigenome Mapping Project	Illumina HiSeq 2000 paired end sequencing; polyA RNA sequencing of STL003 Adrenal Cultured Cells	polyA RNA sequencing of STL003 Adrenal Cultured Cells			Male	Caucasian	68.92				0
SRP000941	SRS300640	SRX190122	SRR651682	ILLUMINA	Illumina HiSeq 2000	PAIRED	13253809	2013-01-31	UCSD Human Reference Epigenome Mapping Project	Illumina HiSeq 2000 paired end sequencing; polyA RNA sequencing of STL003 Adrenal Cultured Cells	polyA RNA sequencing of STL003 Adrenal Cultured Cells			Male	Caucasian	68.92				0
SRP000941	SRS306613	SRX190110	SRR578627	ILLUMINA	Illumina HiSeq 2000	PAIRED	27635016	2012-10-11	UCSD Human Reference Epigenome Mapping Project	Illumina HiSeq 2000 paired end sequencing; polyA RNA sequencing of STL001 Left Ventricle Cultured Cells	polyA RNA sequencing of STL001 Left Ventricle Cultured Cells	Heart		Male	Caucasian and African American	86.8				0
SRP000941	SRS306613	SRX190110	SRR578628	ILLUMINA	Illumina HiSeq 2000	PAIRED	27565878	2012-10-11	UCSD Human Reference Epigenome Mapping Project	Illumina HiSeq 2000 paired end sequencing; polyA RNA sequencing of STL001 Left Ventricle Cultured Cells	polyA RNA sequencing of STL001 Left Ventricle Cultured Cells	Heart		Male	Caucasian and African American	86.8				0
SRP000941	SRS306613	SRX190110	SRR578629	ILLUMINA	Illumina HiSeq 2000	PAIRED	24940384	2012-10-11	UCSD Human Reference Epigenome Mapping Project	Illumina HiSeq 2000 paired end sequencing; polyA RNA sequencing of STL001 Left Ventricle Cultured Cells	polyA RNA sequencing of STL001 Left Ventricle Cultured Cells	Heart		Male	Caucasian and African American	86.8				0
SRP000941	SRS306613	SRX190110	SRR578630	ILLUMINA	Illumina HiSeq 2000	PAIRED	22928519	2012-10-11	UCSD Human Reference Epigenome Mapping Project	Illumina HiSeq 2000 paired end sequencing; polyA RNA sequencing of STL001 Left Ventricle Cultured Cells	polyA RNA sequencing of STL001 Left Ventricle Cultured Cells	Heart		Male	Caucasian and African American	86.8				0
SRP000941	SRS306619	SRX190136	SRR577587	ILLUMINA	Illumina HiSeq 2000	PAIRED	29101365	2012-09-30	UCSD Human Reference Epigenome Mapping Project	Illumina HiSeq 2000 paired end sequencing; polyA RNA sequencing of STL003 Left Ventricle Cultured Cells	polyA RNA sequencing of STL003 Left Ventricle Cultured Cells	Heart		Male	Caucasian	85.19				0
SRP000941	SRS306619	SRX190136	SRR577588	ILLUMINA	Illumina HiSeq 2000	PAIRED	29175697	2012-09-30	UCSD Human Reference Epigenome Mapping Project	Illumina HiSeq 2000 paired end sequencing; polyA RNA sequencing of STL003 Left Ventricle Cultured Cells	polyA RNA sequencing of STL003 Left Ventricle Cultured Cells	Heart		Male	Caucasian	85.19				0
SRP000941	SRS306619	SRX190136	SRR577589	ILLUMINA	Illumina HiSeq 2000	PAIRED	27403045	2012-09-30	UCSD Human Reference Epigenome Mapping Project	Illumina HiSeq 2000 paired end sequencing; polyA RNA sequencing of STL003 Left Ventricle Cultured Cells	polyA RNA sequencing of STL003 Left Ventricle Cultured Cells	Heart		Male	Caucasian	85.19				0
SRP000941	SRS306619	SRX190136	SRR577590	ILLUMINA	Illumina HiSeq 2000	PAIRED	25923235	2012-09-30	UCSD Human Reference Epigenome Mapping Project	Illumina HiSeq 2000 paired end sequencing; polyA RNA sequencing of STL003 Left Ventricle Cultured Cells	polyA RNA sequencing of STL003 Left Ventricle Cultured Cells	Heart		Male	Caucasian	85.19				0
DRP000527	DRS001232	DRX001262	DRR001796	ILLUMINA	Illumina Genome Analyzer IIx	PAIRED	92858500	2012-02-02	RNA sequencing of wild-type or mutant U2AF35 transduced HeLa Cells	Illumina Genome Analyzer IIx paired end sequencing; Hela cells (without wild-type U2AF35 induction by doxycycline)	Hela cells (without wild-type U2AF35 induction by doxycycline)					71.19	1	1	HeLa	0
DRP000527	DRS001233	DRX001263	DRR001797	ILLUMINA	Illumina Genome Analyzer IIx	PAIRED	92095929	2012-02-02	RNA sequencing of wild-type or mutant U2AF35 transduced HeLa Cells	Illumina Genome Analyzer IIx paired end sequencing; Wild-type U2AF35 transduced HeLa cells	Wild-type U2AF35 transduced HeLa cells					70.5	1	1	HeLa	0
DRP000527	DRS001234	DRX001264	DRR001798	ILLUMINA	Illumina Genome Analyzer IIx	PAIRED	91646671	2012-02-02	RNA sequencing of wild-type or mutant U2AF35 transduced HeLa Cells	Illumina Genome Analyzer IIx paired end sequencing; Hela cells (without S34F mutant U2AF35 induction by doxycycline)	Hela cells (without S34F mutant U2AF35 induction by doxycycline)					78.49	1	1	HeLa	0
DRP000527	DRS001235	DRX001265	DRR001799	ILLUMINA	Illumina Genome Analyzer IIx	PAIRED	91350305	2012-02-02	RNA sequencing of wild-type or mutant U2AF35 transduced HeLa Cells	Illumina Genome Analyzer IIx paired end sequencing; S34F mutant U2AF35 transduced HeLa cells	S34F mutant U2AF35 transduced HeLa cells					72.82	1	1	HeLa	0
ERP000546	ERS025081	ERX011219	ERR030893	ILLUMINA	Illumina HiSeq 2000	SINGLE	79772393	2011-03-17	Illumina bodyMap2 transcriptome	Illumina HiSeq 2000 paired end sequencing; Illumina bodyMap2 transcriptome	Illumina bodyMap2 transcriptome	Kidney		Female	Caucasian	86.26				1
ERP000546	ERS025081	ERX011182	ERR030885	ILLUMINA	Illumina HiSeq 2000	PAIRED	80397337	2011-03-17	Illumina bodyMap2 transcriptome	Illumina HiSeq 2000 paired end sequencing; Illumina bodyMap2 transcriptome	Illumina bodyMap2 transcriptome	Kidney		Female	Caucasian	83.05				0
ERP000546	ERS025082	ERX011183	ERR030894	ILLUMINA	Illumina HiSeq 2000	SINGLE	76766862	2011-03-17	Illumina bodyMap2 transcriptome	Illumina HiSeq 2000 paired end sequencing; Illumina bodyMap2 transcriptome	Illumina bodyMap2 transcriptome	Heart		Male	Caucasian	87.7				1
ERP000546	ERS025082	ERX011197	ERR030886	ILLUMINA	Illumina HiSeq 2000	PAIRED	82918784	2011-03-17	Illumina bodyMap2 transcriptome	Illumina HiSeq 2000 paired end sequencing; Illumina bodyMap2 transcriptome	Illumina bodyMap2 transcriptome	Heart		Male	Caucasian	89.21				0
SRP000941	SRS306624	SRX190146	SRR577595	ILLUMINA	Illumina HiSeq 2000	PAIRED	27514672	2012-09-30	UCSD Human Reference Epigenome Mapping Project	Illumina HiSeq 2000 paired end sequencing; polyA RNA sequencing of STL003 Sigmoid Colon Cultured Cells	polyA RNA sequencing of STL003 Sigmoid Colon Cultured Cells	Large intestine		Male	Caucasian	82.31				0
SRP000941	SRS306624	SRX190146	SRR577596	ILLUMINA	Illumina HiSeq 2000	PAIRED	27591392	2012-09-30	UCSD Human Reference Epigenome Mapping Project	Illumina HiSeq 2000 paired end sequencing; polyA RNA sequencing of STL003 Sigmoid Colon Cultured Cells	polyA RNA sequencing of STL003 Sigmoid Colon Cultured Cells	Large intestine		Male	Caucasian	82.31				0
SRP000941	SRS306624	SRX190146	SRR577597	ILLUMINA	Illumina HiSeq 2000	PAIRED	25939330	2012-09-30	UCSD Human Reference Epigenome Mapping Project	Illumina HiSeq 2000 paired end sequencing; polyA RNA sequencing of STL003 Sigmoid Colon Cultured Cells	polyA RNA sequencing of STL003 Sigmoid Colon Cultured Cells	Large intestine		Male	Caucasian	82.31				0
SRP000941	SRS306624	SRX190146	SRR577598	ILLUMINA	Illumina HiSeq 2000	PAIRED	24583610	2012-09-30	UCSD Human Reference Epigenome Mapping Project	Illumina HiSeq 2000 paired end sequencing; polyA RNA sequencing of STL003 Sigmoid Colon Cultured Cells	polyA RNA sequencing of STL003 Sigmoid Colon Cultured Cells	Large intestine		Male	Caucasian	82.31				0
SRP000941	SRS308395	SRX190112	SRR578631	ILLUMINA	Illumina HiSeq 2000	PAIRED	27872143	2012-10-11	UCSD Human Reference Epigenome Mapping Project	Illumina HiSeq 2000 paired end sequencing; polyA RNA sequencing of STL001 Small Bowel Cultured Cells	polyA RNA sequencing of STL001 Small Bowel Cultured Cells			Male	Caucasian and African American	81.38				0
SRP000941	SRS308395	SRX190112	SRR578632	ILLUMINA	Illumina HiSeq 2000	PAIRED	27863905	2012-10-11	UCSD Human Reference Epigenome Mapping Project	Illumina HiSeq 2000 paired end sequencing; polyA RNA sequencing of STL001 Small Bowel Cultured Cells	polyA RNA sequencing of STL001 Small Bowel Cultured Cells			Male	Caucasian and African American	81.38				0
SRP000941	SRS308395	SRX190112	SRR578633	ILLUMINA	Illumina HiSeq 2000	PAIRED	25207547	2012-10-11	UCSD Human Reference Epigenome Mapping Project	Illumina HiSeq 2000 paired end sequencing; polyA RNA sequencing of STL001 Small Bowel Cultured Cells	polyA RNA sequencing of STL001 Small Bowel Cultured Cells			Male	Caucasian and African American	81.38				0
SRP000941	SRS308395	SRX190112	SRR578634	ILLUMINA	Illumina HiSeq 2000	PAIRED	23167977	2012-10-11	UCSD Human Reference Epigenome Mapping Project	Illumina HiSeq 2000 paired end sequencing; polyA RNA sequencing of STL001 Small Bowel Cultured Cells	polyA RNA sequencing of STL001 Small Bowel Cultured Cells			Male	Caucasian and African American	81.38				0
SRP000941	SRS308395	SRX190112	SRR651665	ILLUMINA	Illumina HiSeq 2000	PAIRED	29042652	2013-01-31	UCSD Human Reference Epigenome Mapping Project	Illumina HiSeq 2000 paired end sequencing; polyA RNA sequencing of STL001 Small Bowel Cultured Cells	polyA RNA sequencing of STL001 Small Bowel Cultured Cells			Male	Caucasian and African American	81.38				0
SRP000941	SRS308395	SRX190112	SRR651666	ILLUMINA	Illumina HiSeq 2000	PAIRED	29234502	2013-01-31	UCSD Human Reference Epigenome Mapping Project	Illumina HiSeq 2000 paired end sequencing; polyA RNA sequencing of STL001 Small Bowel Cultured Cells	polyA RNA sequencing of STL001 Small Bowel Cultured Cells			Male	Caucasian and African American	81.38				0
SRP000941	SRS308395	SRX190112	SRR651667	ILLUMINA	Illumina HiSeq 2000	PAIRED	2170029	2013-01-31	UCSD Human Reference Epigenome Mapping Project	Illumina HiSeq 2000 paired end sequencing; polyA RNA sequencing of STL001 Small Bowel Cultured Cells	polyA RNA sequencing of STL001 Small Bowel Cultured Cells			Male	Caucasian and African American	81.38				0
SRP000941	SRS308395	SRX190112	SRR651668	ILLUMINA	Illumina HiSeq 2000	PAIRED	15322207	2013-01-31	UCSD Human Reference Epigenome Mapping Project	Illumina HiSeq 2000 paired end sequencing; polyA RNA sequencing of STL001 Small Bowel Cultured Cells	polyA RNA sequencing of STL001 Small Bowel Cultured Cells			Male	Caucasian and African American	81.38				0
ERP000546	ERS025083	ERX011196	ERR030901	ILLUMINA	Illumina HiSeq 2000	SINGLE	81003052	2011-03-17	Illumina bodyMap2 transcriptome	Illumina HiSeq 2000 paired end sequencing; Illumina bodyMap2 transcriptome	Illumina bodyMap2 transcriptome	Ovary		Female	African American	89.03				1
ERP000546	ERS025083	ERX011184	ERR030874	ILLUMINA	Illumina HiSeq 2000	PAIRED	80946260	2011-03-17	Illumina bodyMap2 transcriptome	Illumina HiSeq 2000 paired end sequencing; Illumina bodyMap2 transcriptome	Illumina bodyMap2 transcriptome	Ovary		Female		86.07				0
SRP000941	SRS308398	SRX190144	SRR577591	ILLUMINA	Illumina HiSeq 2000	PAIRED	28817717	2012-09-30	UCSD Human Reference Epigenome Mapping Project	Illumina HiSeq 2000 paired end sequencing; polyA RNA sequencing of STL003 Right Ventricle Cultured Cells	polyA RNA sequencing of STL003 Right Ventricle Cultured Cells	Heart		Male	Caucasian	82.06				0
SRP000941	SRS308398	SRX190144	SRR577592	ILLUMINA	Illumina HiSeq 2000	PAIRED	28886388	2012-09-30	UCSD Human Reference Epigenome Mapping Project	Illumina HiSeq 2000 paired end sequencing; polyA RNA sequencing of STL003 Right Ventricle Cultured Cells	polyA RNA sequencing of STL003 Right Ventricle Cultured Cells	Heart		Male	Caucasian	82.06				0
SRP000941	SRS308398	SRX190144	SRR577593	ILLUMINA	Illumina HiSeq 2000	PAIRED	27222660	2012-09-30	UCSD Human Reference Epigenome Mapping Project	Illumina HiSeq 2000 paired end sequencing; polyA RNA sequencing of STL003 Right Ventricle Cultured Cells	polyA RNA sequencing of STL003 Right Ventricle Cultured Cells	Heart		Male	Caucasian	82.06				0
SRP000941	SRS308398	SRX190144	SRR577594	ILLUMINA	Illumina HiSeq 2000	PAIRED	25797113	2012-09-30	UCSD Human Reference Epigenome Mapping Project	Illumina HiSeq 2000 paired end sequencing; polyA RNA sequencing of STL003 Right Ventricle Cultured Cells	polyA RNA sequencing of STL003 Right Ventricle Cultured Cells	Heart		Male	Caucasian	82.06				0
SRP000941	SRS309358	SRX190114	SRR578635	ILLUMINA	Illumina HiSeq 2000	PAIRED	25688059	2012-10-11	UCSD Human Reference Epigenome Mapping Project	Illumina HiSeq 2000 paired end sequencing; polyA RNA sequencing of STL001 Sigmoid Colon Cultured Cells	polyA RNA sequencing of STL001 Sigmoid Colon Cultured Cells	Large intestine		Male	Caucasian and African American	82.2				0
SRP000941	SRS309358	SRX190114	SRR578636	ILLUMINA	Illumina HiSeq 2000	PAIRED	25661742	2012-10-11	UCSD Human Reference Epigenome Mapping Project	Illumina HiSeq 2000 paired end sequencing; polyA RNA sequencing of STL001 Sigmoid Colon Cultured Cells	polyA RNA sequencing of STL001 Sigmoid Colon Cultured Cells	Large intestine		Male	Caucasian and African American	82.2				0
SRP000941	SRS309358	SRX190114	SRR578637	ILLUMINA	Illumina HiSeq 2000	PAIRED	23230911	2012-10-11	UCSD Human Reference Epigenome Mapping Project	Illumina HiSeq 2000 paired end sequencing; polyA RNA sequencing of STL001 Sigmoid Colon Cultured Cells	polyA RNA sequencing of STL001 Sigmoid Colon Cultured Cells	Large intestine		Male	Caucasian and African American	82.2				0
SRP000941	SRS309358	SRX190114	SRR578638	ILLUMINA	Illumina HiSeq 2000	PAIRED	21351865	2012-10-11	UCSD Human Reference Epigenome Mapping Project	Illumina HiSeq 2000 paired end sequencing; polyA RNA sequencing of STL001 Sigmoid Colon Cultured Cells	polyA RNA sequencing of STL001 Sigmoid Colon Cultured Cells	Large intestine		Male	Caucasian and African American	82.2				0
SRP000941	SRS309358	SRX190114	SRR651669	ILLUMINA	Illumina HiSeq 2000	PAIRED	26480374	2013-01-31	UCSD Human Reference Epigenome Mapping Project	Illumina HiSeq 2000 paired end sequencing; polyA RNA sequencing of STL001 Sigmoid Colon Cultured Cells	polyA RNA sequencing of STL001 Sigmoid Colon Cultured Cells	Large intestine		Male	Caucasian and African American	82.2				0
SRP000941	SRS309358	SRX190114	SRR651670	ILLUMINA	Illumina HiSeq 2000	PAIRED	25420958	2013-01-31	UCSD Human Reference Epigenome Mapping Project	Illumina HiSeq 2000 paired end sequencing; polyA RNA sequencing of STL001 Sigmoid Colon Cultured Cells	polyA RNA sequencing of STL001 Sigmoid Colon Cultured Cells	Large intestine		Male	Caucasian and African American	82.2				0
SRP000941	SRS309358	SRX190114	SRR651671	ILLUMINA	Illumina HiSeq 2000	PAIRED	13672627	2013-01-31	UCSD Human Reference Epigenome Mapping Project	Illumina HiSeq 2000 paired end sequencing; polyA RNA sequencing of STL001 Sigmoid Colon Cultured Cells	polyA RNA sequencing of STL001 Sigmoid Colon Cultured Cells	Large intestine		Male	Caucasian and African American	82.2				0
SRP000941	SRS309358	SRX190114	SRR651672	ILLUMINA	Illumina HiSeq 2000	PAIRED	12872739	2013-01-31	UCSD Human Reference Epigenome Mapping Project	Illumina HiSeq 2000 paired end sequencing; polyA RNA sequencing of STL001 Sigmoid Colon Cultured Cells	polyA RNA sequencing of STL001 Sigmoid Colon Cultured Cells	Large intestine		Male	Caucasian and African American	82.2				0
SRP000941	SRS366509	SRX263862	SRR1045526	ILLUMINA	Illumina HiSeq 2000	PAIRED	5947430	2014-01-14	UCSD Human Reference Epigenome Mapping Project	Illumina HiSeq 2000 paired end sequencing; polyA RNA sequencing of STL001 Gastric Cells	polyA RNA sequencing of STL001 Gastric Cells	Gastric		Male	Caucasian and African American	73.91				0
SRP000941	SRS366509	SRX263862	SRR1045527	ILLUMINA	Illumina HiSeq 2000	PAIRED	10292620	2014-01-14	UCSD Human Reference Epigenome Mapping Project	Illumina HiSeq 2000 paired end sequencing; polyA RNA sequencing of STL001 Gastric Cells	polyA RNA sequencing of STL001 Gastric Cells	Gastric		Male	Caucasian and African American	73.91				0
SRP000941	SRS366509	SRX263862	SRR1045528	ILLUMINA	Illumina HiSeq 2000	PAIRED	10373704	2014-01-14	UCSD Human Reference Epigenome Mapping Project	Illumina HiSeq 2000 paired end sequencing; polyA RNA sequencing of STL001 Gastric Cells	polyA RNA sequencing of STL001 Gastric Cells	Gastric		Male	Caucasian and African American	73.91				0
SRP000941	SRS366509	SRX263862	SRR1045529	ILLUMINA	Illumina HiSeq 2000	PAIRED	10326214	2014-01-14	UCSD Human Reference Epigenome Mapping Project	Illumina HiSeq 2000 paired end sequencing; polyA RNA sequencing of STL001 Gastric Cells	polyA RNA sequencing of STL001 Gastric Cells	Gastric		Male	Caucasian and African American	73.91				0
SRP000941	SRS366510	SRX263864	SRR1045531	ILLUMINA	Illumina HiSeq 2000	PAIRED	18280294	2014-01-14	UCSD Human Reference Epigenome Mapping Project	Illumina HiSeq 2000 paired end sequencing; polyA RNA sequencing of STL001 Lung Cells	polyA RNA sequencing of STL001 Lung Cells	Lung		Male	Caucasian and African American	92.28				0
SRP000941	SRS366510	SRX263864	SRR1045532	ILLUMINA	Illumina HiSeq 2000	PAIRED	18337701	2014-01-14	UCSD Human Reference Epigenome Mapping Project	Illumina HiSeq 2000 paired end sequencing; polyA RNA sequencing of STL001 Lung Cells	polyA RNA sequencing of STL001 Lung Cells	Lung		Male	Caucasian and African American	92.28				0
SRP000941	SRS366510	SRX263864	SRR1045533	ILLUMINA	Illumina HiSeq 2000	PAIRED	18211215	2014-01-14	UCSD Human Reference Epigenome Mapping Project	Illumina HiSeq 2000 paired end sequencing; polyA RNA sequencing of STL001 Lung Cells	polyA RNA sequencing of STL001 Lung Cells	Lung		Male	Caucasian and African American	92.28				0
SRP000941	SRS366511	SRX263866	SRR1045570	ILLUMINA	Illumina HiSeq 2000	PAIRED	7068633	2014-01-14	UCSD Human Reference Epigenome Mapping Project	Illumina HiSeq 2000 paired end sequencing; polyA RNA sequencing of STL001 Psoas Cells	polyA RNA sequencing of STL001 Psoas Cells			Male	Caucasian and African American	91.91				0
SRP000941	SRS366511	SRX263866	SRR1045571	ILLUMINA	Illumina HiSeq 2000	PAIRED	12099889	2014-01-14	UCSD Human Reference Epigenome Mapping Project	Illumina HiSeq 2000 paired end sequencing; polyA RNA sequencing of STL001 Psoas Cells	polyA RNA sequencing of STL001 Psoas Cells			Male	Caucasian and African American	91.91				0
SRP000941	SRS366511	SRX263866	SRR1045572	ILLUMINA	Illumina HiSeq 2000	PAIRED	12190274	2014-01-14	UCSD Human Reference Epigenome Mapping Project	Illumina HiSeq 2000 paired end sequencing; polyA RNA sequencing of STL001 Psoas Cells	polyA RNA sequencing of STL001 Psoas Cells			Male	Caucasian and African American	91.91				0
SRP000941	SRS366511	SRX263866	SRR1045573	ILLUMINA	Illumina HiSeq 2000	PAIRED	12109215	2014-01-14	UCSD Human Reference Epigenome Mapping Project	Illumina HiSeq 2000 paired end sequencing; polyA RNA sequencing of STL001 Psoas Cells	polyA RNA sequencing of STL001 Psoas Cells			Male	Caucasian and African American	91.91				0
SRP000941	SRS366512	SRX263868	SRR1045574	ILLUMINA	Illumina HiSeq 2000	PAIRED	12478148	2014-01-14	UCSD Human Reference Epigenome Mapping Project	Illumina HiSeq 2000 paired end sequencing; polyA RNA sequencing of STL001 Right Ventricle Cells	polyA RNA sequencing of STL001 Right Ventricle Cells	Heart		Male	Caucasian and African American	91.41				0
SRP000941	SRS366513	SRX263857	SRR1045582	ILLUMINA	Illumina HiSeq 2000	PAIRED	10989202	2014-01-14	UCSD Human Reference Epigenome Mapping Project	Illumina HiSeq 2000 paired end sequencing; polyA RNA sequencing of STL002 Adrenal Cells	polyA RNA sequencing of STL002 Adrenal Cells			Female	Caucasian	76.56				0
SRP000941	SRS366513	SRX263857	SRR1045583	ILLUMINA	Illumina HiSeq 2000	PAIRED	18935009	2014-01-14	UCSD Human Reference Epigenome Mapping Project	Illumina HiSeq 2000 paired end sequencing; polyA RNA sequencing of STL002 Adrenal Cells	polyA RNA sequencing of STL002 Adrenal Cells			Female	Caucasian	76.56				0
SRP000941	SRS410257	SRX263860	SRR1045522	ILLUMINA	Illumina HiSeq 2000	PAIRED	5533139	2014-01-14	UCSD Human Reference Epigenome Mapping Project	Illumina HiSeq 2000 paired end sequencing; polyA RNA sequencing of STL001 Fat Cells	polyA RNA sequencing of STL001 Fat Cells	Adipose		Male	Caucasian and African American	83.77				0
SRP000941	SRS410257	SRX263860	SRR1045523	ILLUMINA	Illumina HiSeq 2000	PAIRED	9487943	2014-01-14	UCSD Human Reference Epigenome Mapping Project	Illumina HiSeq 2000 paired end sequencing; polyA RNA sequencing of STL001 Fat Cells	polyA RNA sequencing of STL001 Fat Cells	Adipose		Male	Caucasian and African American	83.77				0
SRP000941	SRS410257	SRX263860	SRR1045524	ILLUMINA	Illumina HiSeq 2000	PAIRED	9509256	2014-01-14	UCSD Human Reference Epigenome Mapping Project	Illumina HiSeq 2000 paired end sequencing; polyA RNA sequencing of STL001 Fat Cells	polyA RNA sequencing of STL001 Fat Cells	Adipose		Male	Caucasian and African American	83.77				0
SRP000941	SRS410257	SRX263860	SRR1045525	ILLUMINA	Illumina HiSeq 2000	PAIRED	9458646	2014-01-14	UCSD Human Reference Epigenome Mapping Project	Illumina HiSeq 2000 paired end sequencing; polyA RNA sequencing of STL001 Fat Cells	polyA RNA sequencing of STL001 Fat Cells	Adipose		Male	Caucasian and African American	83.77				0
SRP001371	SRS165630	SRX213998	SRR643766	ILLUMINA	Illumina HiSeq 2000	PAIRED	133707792	2013-01-23	University of Washington Human Reference Epigenome Mapping Project	Illumina HiSeq 2000 paired end sequencing; RNA-Seq (Total RNA) CD4 Primary Cells	RNA-Seq (Total RNA) CD4 Primary Cells	Hematopoietic cells	T-lymphocytes	Male	Caucasian	86.59				0
SRP001371	SRS183500	SRX343509	SRR980470	ILLUMINA	Illumina HiSeq 2000	PAIRED	224600816	2013-09-20	University of Washington Human Reference Epigenome Mapping Project	Illumina HiSeq 2000 paired end sequencing; RNA-Seq (Total RNA) CD14 Primary Cells	RNA-Seq (Total RNA) CD14 Primary Cells	Hematopoietic cells	Monocytes	Male	Hispanic	82.58				0
SRP001371	SRS183508	SRX343508	SRR980468	ILLUMINA	Illumina HiSeq 2000	PAIRED	100594653	2013-09-20	University of Washington Human Reference Epigenome Mapping Project	Illumina HiSeq 2000 paired end sequencing; RNA-Seq (Total RNA) CD3 Primary Cells	RNA-Seq (Total RNA) CD3 Primary Cells	Hematopoietic cells	T-lymphocytes	Male	Hispanic	86.33				0
SRP001371	SRS183508	SRX343508	SRR980469	ILLUMINA	Illumina HiSeq 2000	PAIRED	42364999	2013-09-20	University of Washington Human Reference Epigenome Mapping Project	Illumina HiSeq 2000 paired end sequencing; RNA-Seq (Total RNA) CD3 Primary Cells	RNA-Seq (Total RNA) CD3 Primary Cells			Male	Hispanic	85.07				0
SRP001371	SRS183511	SRX214323	SRR644513	ILLUMINA	Illumina HiSeq 2000	PAIRED	233220810	2013-01-23	University of Washington Human Reference Epigenome Mapping Project	Illumina HiSeq 2000 paired end sequencing; RNA-Seq (Total RNA) CD4 Primary Cells	RNA-Seq (Total RNA) CD4 Primary Cells	Hematopoietic cells	T-lymphocytes	Male	Hispanic	82.91				0
SRP001371	SRS183512	SRX343511	SRR980472	ILLUMINA	Illumina HiSeq 2000	PAIRED	226783023	2013-09-20	University of Washington Human Reference Epigenome Mapping Project	Illumina HiSeq 2000 paired end sequencing; RNA-Seq (Total RNA) CD56 Primary Cells	RNA-Seq (Total RNA) CD56 Primary Cells	Hematopoietic cells	T-lymphocytes	Male	Hispanic	85.75				0
SRP001371	SRS183514	SRX214324	SRR644514	ILLUMINA	Illumina HiSeq 2000	PAIRED	265439438	2013-01-23	University of Washington Human Reference Epigenome Mapping Project	Illumina HiSeq 2000 paired end sequencing; RNA-Seq (Total RNA) CD8 Primary Cells	RNA-Seq (Total RNA) CD8 Primary Cells	Hematopoietic cells	NK cells	Male	Hispanic	80.95				0
SRP001371	SRS183517	SRX214017	SRR643745	ILLUMINA	Illumina HiSeq 2000	SINGLE	57007537	2013-01-23	University of Washington Human Reference Epigenome Mapping Project	Illumina HiSeq 2000 paired end sequencing; RNA-Seq (Total RNA) Fetal Intestine, Large	RNA-Seq (Total RNA) Fetal Intestine, Large			Female		75.39				0
SRP001371	SRS183518	SRX214020	SRR643748	ILLUMINA	Illumina HiSeq 2000	SINGLE	52146629	2013-01-10	University of Washington Human Reference Epigenome Mapping Project	Illumina HiSeq 2000 paired end sequencing; RNA-Seq (Total RNA) Fetal Intestine, Large	RNA-Seq (Total RNA) Fetal Intestine, Large			Female		81.26				0
SRP001371	SRS183520	SRX213997	SRR643742	ILLUMINA	Illumina HiSeq 2000	PAIRED	254976341	2013-01-23	University of Washington Human Reference Epigenome Mapping Project	Illumina HiSeq 2000 paired end sequencing; RNA-Seq (Total RNA) Fetal Intestine, Small	RNA-Seq (Total RNA) Fetal Intestine, Small			Male		81.14				0
SRP001371	SRS183522	SRX214019	SRR643747	ILLUMINA	Illumina HiSeq 2000	SINGLE	44941421	2013-01-23	University of Washington Human Reference Epigenome Mapping Project	Illumina HiSeq 2000 paired end sequencing; RNA-Seq (Total RNA) Fetal Intestine, Small	RNA-Seq (Total RNA) Fetal Intestine, Small			Male		82.1				0
SRP001371	SRS183527	SRX214007	SRR643780	ILLUMINA	Illumina HiSeq 2000	SINGLE	57043827	2013-01-23	University of Washington Human Reference Epigenome Mapping Project	Illumina HiSeq 2000 paired end sequencing; RNA-Seq (Total RNA) Fetal Renal Cortex	RNA-Seq (Total RNA) Fetal Renal Cortex			Male		71.25				0
SRP001371	SRS183529	SRX214024	SRR643752	ILLUMINA	Illumina HiSeq 2000	SINGLE	65940073	2013-01-23	University of Washington Human Reference Epigenome Mapping Project	Illumina HiSeq 2000 paired end sequencing; RNA-Seq (Total RNA) Fetal Renal Cortex, Left	RNA-Seq (Total RNA) Fetal Renal Cortex, Left			Male		83.28				0
SRP001371	SRS183530	SRX214009	SRR643783	ILLUMINA	Illumina HiSeq 2000	SINGLE	75527618	2013-01-23	University of Washington Human Reference Epigenome Mapping Project	Illumina HiSeq 2000 paired end sequencing; RNA-Seq (Total RNA) Fetal Renal Cortex, Right	RNA-Seq (Total RNA) Fetal Renal Cortex, Right			Male		73.92				0
SRP001371	SRS183534	SRX214011	SRR643785	ILLUMINA	Illumina HiSeq 2000	SINGLE	49990028	2013-01-10	University of Washington Human Reference Epigenome Mapping Project	Illumina HiSeq 2000 paired end sequencing; RNA-Seq (Total RNA) Fetal Renal Pelvis, Right	RNA-Seq (Total RNA) Fetal Renal Pelvis, Right			Male		78.4				0
SRP001371	SRS183536	SRX252262	SRR786753	ILLUMINA	Illumina HiSeq 2000	PAIRED	67279604	2013-03-21	University of Washington Human Reference Epigenome Mapping Project	Illumina HiSeq 2000 paired end sequencing; RNA-Seq (Total RNA) Fetal Lung, Left	RNA-Seq (Total RNA) Fetal Lung, Left			Female		73.37				0
SRP001371	SRS183539	SRX252261	SRR786752	ILLUMINA	Illumina HiSeq 2000	PAIRED	87225871	2013-03-21	University of Washington Human Reference Epigenome Mapping Project	Illumina HiSeq 2000 paired end sequencing; RNA-Seq (Total RNA) Fetal Lung, Right	RNA-Seq (Total RNA) Fetal Lung, Right			Female		77.11				0
SRP001371	SRS183541	SRX252267	SRR786758	ILLUMINA	Illumina HiSeq 2000	PAIRED	53731613	2013-03-21	University of Washington Human Reference Epigenome Mapping Project	Illumina HiSeq 2000 paired end sequencing; RNA-Seq (Total RNA) Fetal Muscle, Arm	RNA-Seq (Total RNA) Fetal Muscle, Arm			Female		75.24				0
SRP001371	SRS183542	SRX252268	SRR786759	ILLUMINA	Illumina HiSeq 2000	PAIRED	41333047	2013-03-21	University of Washington Human Reference Epigenome Mapping Project	Illumina HiSeq 2000 paired end sequencing; RNA-Seq (Total RNA) Fetal Muscle, Back	RNA-Seq (Total RNA) Fetal Muscle, Back			Female		74.81				0
SRP001371	SRS183544	SRX252266	SRR786757	ILLUMINA	Illumina HiSeq 2000	PAIRED	85291798	2013-03-21	University of Washington Human Reference Epigenome Mapping Project	Illumina HiSeq 2000 paired end sequencing; RNA-Seq (Total RNA) Fetal Muscle, Trunk	RNA-Seq (Total RNA) Fetal Muscle, Trunk			Female		74.08				0
SRP001371	SRS183545	SRX252264	SRR786755	ILLUMINA	Illumina HiSeq 2000	PAIRED	61892820	2013-03-21	University of Washington Human Reference Epigenome Mapping Project	Illumina HiSeq 2000 paired end sequencing; RNA-Seq (Total RNA) Fetal Muscle, Upper Limb Skeletal	RNA-Seq (Total RNA) Fetal Muscle, Upper Limb Skeletal			Female		78.9				0
SRP001371	SRS183553	SRX343527	SRR980454	ILLUMINA	Illumina HiSeq 2000	PAIRED	61229391	2013-09-20	University of Washington Human Reference Epigenome Mapping Project	Illumina HiSeq 2000 paired end sequencing; RNA-Seq (Total RNA) Fetal Thymus	RNA-Seq (Total RNA) Fetal Thymus			Female		77.93				0
SRP001371	SRS255658	SRX214027	SRR643755	ILLUMINA	Illumina HiSeq 2000	SINGLE	61496149	2013-01-23	University of Washington Human Reference Epigenome Mapping Project	Illumina HiSeq 2000 paired end sequencing; RNA-Seq (Total RNA) Fetal Intestine, Large	RNA-Seq (Total RNA) Fetal Intestine, Large			Male		81.89				0
SRP001371	SRS255661	SRX214029	SRR643757	ILLUMINA	Illumina HiSeq 2000	SINGLE	69004775	2013-01-23	University of Washington Human Reference Epigenome Mapping Project	Illumina HiSeq 2000 paired end sequencing; RNA-Seq (Total RNA) Fetal Intestine, Large	RNA-Seq (Total RNA) Fetal Intestine, Large			Male		70.31				0
SRP001371	SRS255662	SRX214031	SRR643759	ILLUMINA	Illumina HiSeq 2000	SINGLE	53341809	2013-01-23	University of Washington Human Reference Epigenome Mapping Project	Illumina HiSeq 2000 paired end sequencing; RNA-Seq (Total RNA) Fetal Intestine, Large	RNA-Seq (Total RNA) Fetal Intestine, Large			Female		82.21				0
SRP001371	SRS255663	SRX214033	SRR643761	ILLUMINA	Illumina HiSeq 2000	SINGLE	50530635	2013-01-23	University of Washington Human Reference Epigenome Mapping Project	Illumina HiSeq 2000 paired end sequencing; RNA-Seq (Total RNA) Fetal Intestine, Large	RNA-Seq (Total RNA) Fetal Intestine, Large			Female		82.95				0
SRP001371	SRS255667	SRX214018	SRR643746	ILLUMINA	Illumina HiSeq 2000	SINGLE	64935158	2013-01-23	University of Washington Human Reference Epigenome Mapping Project	Illumina HiSeq 2000 paired end sequencing; RNA-Seq (Total RNA) Fetal Intestine, Small	RNA-Seq (Total RNA) Fetal Intestine, Small			Female		82.27				0
SRP001371	SRS255668	SRX214030	SRR643758	ILLUMINA	Illumina HiSeq 2000	SINGLE	62818159	2013-01-23	University of Washington Human Reference Epigenome Mapping Project	Illumina HiSeq 2000 paired end sequencing; RNA-Seq (Total RNA) Fetal Intestine, Small	RNA-Seq (Total RNA) Fetal Intestine, Small			Female		81.23				0
SRP001371	SRS255671	SRX214035	SRR643763	ILLUMINA	Illumina HiSeq 2000	SINGLE	57561536	2013-01-23	University of Washington Human Reference Epigenome Mapping Project	Illumina HiSeq 2000 paired end sequencing; RNA-Seq (Total RNA) Fetal Renal Pelvis	RNA-Seq (Total RNA) Fetal Renal Pelvis			Male		83.08				0
SRP001371	SRS255672	SRX214038	SRR643767	ILLUMINA	Illumina HiSeq 2000	SINGLE	48632621	2013-01-10	University of Washington Human Reference Epigenome Mapping Project	Illumina HiSeq 2000 paired end sequencing; RNA-Seq (Total RNA) Fetal Renal Pelvis	RNA-Seq (Total RNA) Fetal Renal Pelvis			Female		77.51				0
SRP001371	SRS255677	SRX252269	SRR786760	ILLUMINA	Illumina HiSeq 2000	PAIRED	85553286	2013-03-21	University of Washington Human Reference Epigenome Mapping Project	Illumina HiSeq 2000 paired end sequencing; RNA-Seq (Total RNA) Fetal Lung, Right	RNA-Seq (Total RNA) Fetal Lung, Right			Female		76.95				0
SRP001371	SRS255680	SRX252272	SRR786763	ILLUMINA	Illumina HiSeq 2000	PAIRED	33933276	2013-03-21	University of Washington Human Reference Epigenome Mapping Project	Illumina HiSeq 2000 paired end sequencing; RNA-Seq (Total RNA) Fetal Muscle, Arm	RNA-Seq (Total RNA) Fetal Muscle, Arm			Female		70.55				0
SRP001371	SRS255680	SRX252272	SRR786764	ILLUMINA	Illumina HiSeq 2000	PAIRED	23159861	2013-03-21	University of Washington Human Reference Epigenome Mapping Project	Illumina HiSeq 2000 paired end sequencing; RNA-Seq (Total RNA) Fetal Muscle, Arm	RNA-Seq (Total RNA) Fetal Muscle, Arm			Female		73.6				0
SRP001371	SRS255681	SRX252273	SRR786765	ILLUMINA	Illumina HiSeq 2000	PAIRED	52816812	2013-03-21	University of Washington Human Reference Epigenome Mapping Project	Illumina HiSeq 2000 paired end sequencing; RNA-Seq (Total RNA) Fetal Muscle, Arm	RNA-Seq (Total RNA) Fetal Muscle, Arm			Female		78.52				0
SRP001371	SRS255682	SRX252260	SRR786808	ILLUMINA	Illumina HiSeq 2000	PAIRED	76370952	2013-03-21	University of Washington Human Reference Epigenome Mapping Project	Illumina HiSeq 2000 paired end sequencing; RNA-Seq (Total RNA) Fetal Muscle, Arm	RNA-Seq (Total RNA) Fetal Muscle, Arm			Male		77.17				0
SRP001371	SRS255683	SRX343530	SRR980458	ILLUMINA	Illumina HiSeq 2000	PAIRED	42092063	2013-09-20	University of Washington Human Reference Epigenome Mapping Project	Illumina HiSeq 2000 paired end sequencing; RNA-Seq (Total RNA) Fetal Muscle, Back	RNA-Seq (Total RNA) Fetal Muscle, Back			Male		66.5				0
SRP001371	SRS255684	SRX252274	SRR786766	ILLUMINA	Illumina HiSeq 2000	PAIRED	39750704	2013-03-21	University of Washington Human Reference Epigenome Mapping Project	Illumina HiSeq 2000 paired end sequencing; RNA-Seq (Total RNA) Fetal Muscle, Back	RNA-Seq (Total RNA) Fetal Muscle, Back			Female		77.01				0
ERP000546	ERS025086	ERX011188	ERR030897	ILLUMINA	Illumina HiSeq 2000	SINGLE	81916460	2011-03-17	Illumina bodyMap2 transcriptome	Illumina HiSeq 2000 paired end sequencing; Illumina bodyMap2 transcriptome	Illumina bodyMap2 transcriptome	Lymph node		Female	Caucasian	83.77				1
SRP001371	SRS255686	SRX252275	SRR786767	ILLUMINA	Illumina HiSeq 2000	PAIRED	46036694	2013-03-21	University of Washington Human Reference Epigenome Mapping Project	Illumina HiSeq 2000 paired end sequencing; RNA-Seq (Total RNA) Fetal Muscle, Lower Limb Skeletal	RNA-Seq (Total RNA) Fetal Muscle, Lower Limb Skeletal			Male		78.72				0
SRP001371	SRS266995	SRX214016	SRR643743	ILLUMINA	Illumina HiSeq 2000	SINGLE	63516751	2013-01-23	University of Washington Human Reference Epigenome Mapping Project	Illumina HiSeq 2000 paired end sequencing; RNA-Seq (Total RNA) Fetal Adrenal Gland	RNA-Seq (Total RNA) Fetal Adrenal Gland			Male		74.29				0
SRP001371	SRS266996	SRX214036	SRR643764	ILLUMINA	Illumina HiSeq 2000	SINGLE	62265012	2013-01-23	University of Washington Human Reference Epigenome Mapping Project	Illumina HiSeq 2000 paired end sequencing; RNA-Seq (Total RNA) Fetal Adrenal Gland	RNA-Seq (Total RNA) Fetal Adrenal Gland			Female		68.85				0
SRP001371	SRS267009	SRX214003	SRR643775	ILLUMINA	Illumina HiSeq 2000	SINGLE	56190754	2013-01-23	University of Washington Human Reference Epigenome Mapping Project	Illumina HiSeq 2000 paired end sequencing; RNA-Seq (Total RNA) Fetal Renal Cortex, Left	RNA-Seq (Total RNA) Fetal Renal Cortex, Left			Male		70.98				0
SRP001371	SRS267010	SRX213999	SRR643770	ILLUMINA	Illumina HiSeq 2000	SINGLE	60801338	2013-01-23	University of Washington Human Reference Epigenome Mapping Project	Illumina HiSeq 2000 paired end sequencing; RNA-Seq (Total RNA) Fetal Renal Cortex, Right	RNA-Seq (Total RNA) Fetal Renal Cortex, Right			Male		76.47				0
ERP000546	ERS025086	ERX011193	ERR030878	ILLUMINA	Illumina HiSeq 2000	PAIRED	82078157	2011-03-17	Illumina bodyMap2 transcriptome	Illumina HiSeq 2000 paired end sequencing; Illumina bodyMap2 transcriptome	Illumina bodyMap2 transcriptome	Lymph node		Female	Caucasian	83.83				0
ERP000546	ERS025087	ERX011189	ERR030859	ILLUMINA	Illumina HiSeq 2000	SINGLE	76274508	2011-03-17	Illumina bodyMap2 transcriptome	Illumina HiSeq 2000 paired end sequencing; Illumina bodyMap2 transcriptome	Illumina bodyMap2 transcriptome					75.58				0
SRP001371	SRS267014	SRX214002	SRR643774	ILLUMINA	Illumina HiSeq 2000	SINGLE	57906785	2013-01-23	University of Washington Human Reference Epigenome Mapping Project	Illumina HiSeq 2000 paired end sequencing; RNA-Seq (Total RNA) Fetal Renal Pelvis, Left	RNA-Seq (Total RNA) Fetal Renal Pelvis, Left			Male		75.63				0
SRP001371	SRS267015	SRX214015	SRR643789	ILLUMINA	Illumina HiSeq 2000	SINGLE	70800397	2013-01-23	University of Washington Human Reference Epigenome Mapping Project	Illumina HiSeq 2000 paired end sequencing; RNA-Seq (Total RNA) Fetal Renal Pelvis, Left	RNA-Seq (Total RNA) Fetal Renal Pelvis, Left			Male		77.89				0
SRP001371	SRS267016	SRX214014	SRR643788	ILLUMINA	Illumina HiSeq 2000	SINGLE	58762728	2013-01-23	University of Washington Human Reference Epigenome Mapping Project	Illumina HiSeq 2000 paired end sequencing; RNA-Seq (Total RNA) Fetal Renal Pelvis, Left	RNA-Seq (Total RNA) Fetal Renal Pelvis, Left			Male		78.11				0
ERP000546	ERS025087	ERX011223	ERR030860	ILLUMINA	Illumina HiSeq 2000	SINGLE	75929029	2011-04-17	Illumina bodyMap2 transcriptome	Illumina HiSeq 2000 paired end sequencing; Illumina bodyMap2 transcriptome	Illumina bodyMap2 transcriptome					75.72				0
ERP000546	ERS025087	ERX011199	ERR030861	ILLUMINA	Illumina HiSeq 2000	SINGLE	74756517	2011-03-17	Illumina bodyMap2 transcriptome	Illumina HiSeq 2000 paired end sequencing; Illumina bodyMap2 transcriptome	Illumina bodyMap2 transcriptome					75.85				0
SRP001371	SRS267018	SRX214013	SRR643787	ILLUMINA	Illumina HiSeq 2000	SINGLE	56251319	2013-01-23	University of Washington Human Reference Epigenome Mapping Project	Illumina HiSeq 2000 paired end sequencing; RNA-Seq (Total RNA) Fetal Renal Pelvis, Right	RNA-Seq (Total RNA) Fetal Renal Pelvis, Right			Male		79.42				0
SRP001371	SRS267019	SRX214012	SRR643786	ILLUMINA	Illumina HiSeq 2000	SINGLE	61081314	2013-01-23	University of Washington Human Reference Epigenome Mapping Project	Illumina HiSeq 2000 paired end sequencing; RNA-Seq (Total RNA) Fetal Renal Pelvis, Right	RNA-Seq (Total RNA) Fetal Renal Pelvis, Right			Male		78.53				0
SRP001371	SRS267020	SRX252271	SRR786762	ILLUMINA	Illumina HiSeq 2000	PAIRED	68149400	2013-03-21	University of Washington Human Reference Epigenome Mapping Project	Illumina HiSeq 2000 paired end sequencing; RNA-Seq (Total RNA) Fetal Lung, Left	RNA-Seq (Total RNA) Fetal Lung, Left			Female		72.55				0
SRP001371	SRS267021	SRX252277	SRR786769	ILLUMINA	Illumina HiSeq 2000	PAIRED	62632411	2013-03-21	University of Washington Human Reference Epigenome Mapping Project	Illumina HiSeq 2000 paired end sequencing; RNA-Seq (Total RNA) Fetal Lung, Left	RNA-Seq (Total RNA) Fetal Lung, Left			Male		74.79				0
SRP001371	SRS267022	SRX252286	SRR786780	ILLUMINA	Illumina HiSeq 2000	PAIRED	55665801	2013-03-21	University of Washington Human Reference Epigenome Mapping Project	Illumina HiSeq 2000 paired end sequencing; RNA-Seq (Total RNA) Fetal Lung, Left	RNA-Seq (Total RNA) Fetal Lung, Left			Male		74.97				0
SRP001371	SRS267024	SRX252285	SRR786779	ILLUMINA	Illumina HiSeq 2000	PAIRED	56138563	2013-03-21	University of Washington Human Reference Epigenome Mapping Project	Illumina HiSeq 2000 paired end sequencing; RNA-Seq (Total RNA) Fetal Lung, Right	RNA-Seq (Total RNA) Fetal Lung, Right			Male		78.26				0
SRP001371	SRS267025	SRX252287	SRR786781	ILLUMINA	Illumina HiSeq 2000	PAIRED	56116945	2013-03-21	University of Washington Human Reference Epigenome Mapping Project	Illumina HiSeq 2000 paired end sequencing; RNA-Seq (Total RNA) Fetal Lung, Right	RNA-Seq (Total RNA) Fetal Lung, Right			Male		78.85				0
SRP001371	SRS267027	SRX252280	SRR786772	ILLUMINA	Illumina HiSeq 2000	PAIRED	71614901	2013-03-28	University of Washington Human Reference Epigenome Mapping Project	Illumina HiSeq 2000 paired end sequencing; RNA-Seq (Total RNA) Fetal Muscle, Arm	RNA-Seq (Total RNA) Fetal Muscle, Arm			Male		70.41				0
ERP000546	ERS025087	ERX011210	ERR030866	ILLUMINA	Illumina HiSeq 2000	SINGLE	74249497	2011-03-17	Illumina bodyMap2 transcriptome	Illumina HiSeq 2000 paired end sequencing; Illumina bodyMap2 transcriptome	Illumina bodyMap2 transcriptome					75.05				0
SRP001371	SRS267029	SRX252252	SRR786799	ILLUMINA	Illumina HiSeq 2000	PAIRED	57146326	2013-03-21	University of Washington Human Reference Epigenome Mapping Project	Illumina HiSeq 2000 paired end sequencing; RNA-Seq (Total RNA) Fetal Muscle, Arm	RNA-Seq (Total RNA) Fetal Muscle, Arm			Male		77.1				0
SRP001371	SRS267030	SRX252253	SRR786800	ILLUMINA	Illumina HiSeq 2000	PAIRED	45294051	2013-03-21	University of Washington Human Reference Epigenome Mapping Project	Illumina HiSeq 2000 paired end sequencing; RNA-Seq (Total RNA) Fetal Muscle, Arm	RNA-Seq (Total RNA) Fetal Muscle, Arm			Female		74.32				0
SRP001371	SRS267031	SRX252281	SRR786773	ILLUMINA	Illumina HiSeq 2000	PAIRED	46320909	2013-03-22	University of Washington Human Reference Epigenome Mapping Project	Illumina HiSeq 2000 paired end sequencing; RNA-Seq (Total RNA) Fetal Muscle, Back	RNA-Seq (Total RNA) Fetal Muscle, Back			Male		74.84				0
SRP001371	SRS267032	SRX252282	SRR786774	ILLUMINA	Illumina HiSeq 2000	PAIRED	41127516	2013-03-21	University of Washington Human Reference Epigenome Mapping Project	Illumina HiSeq 2000 paired end sequencing; RNA-Seq (Total RNA) Fetal Muscle, Back	RNA-Seq (Total RNA) Fetal Muscle, Back			Male		75.65				0
SRP001371	SRS267036	SRX252283	SRR786775	ILLUMINA	Illumina HiSeq 2000	PAIRED	49595247	2013-03-21	University of Washington Human Reference Epigenome Mapping Project	Illumina HiSeq 2000 paired end sequencing; RNA-Seq (Total RNA) Fetal Muscle, Leg	RNA-Seq (Total RNA) Fetal Muscle, Leg			Male		76				0
SRP001371	SRS267037	SRX252284	SRR786777	ILLUMINA	Illumina HiSeq 2000	PAIRED	61812211	2013-03-21	University of Washington Human Reference Epigenome Mapping Project	Illumina HiSeq 2000 paired end sequencing; RNA-Seq (Total RNA) Fetal Muscle, Leg	RNA-Seq (Total RNA) Fetal Muscle, Leg			Male		76.7				0
SRP001371	SRS267039	SRX252242	SRR786788	ILLUMINA	Illumina HiSeq 2000	PAIRED	51941901	2013-03-21	University of Washington Human Reference Epigenome Mapping Project	Illumina HiSeq 2000 paired end sequencing; RNA-Seq (Total RNA) Fetal Muscle, Leg	RNA-Seq (Total RNA) Fetal Muscle, Leg			Male		76.64				0
SRP001371	SRS267040	SRX252249	SRR786796	ILLUMINA	Illumina HiSeq 2000	PAIRED	47614117	2013-03-21	University of Washington Human Reference Epigenome Mapping Project	Illumina HiSeq 2000 paired end sequencing; RNA-Seq (Total RNA) Fetal Muscle, Leg	RNA-Seq (Total RNA) Fetal Muscle, Leg			Male		77.06				0
SRP001371	SRS267044	SRX252289	SRR786783	ILLUMINA	Illumina HiSeq 2000	PAIRED	20599624	2013-03-21	University of Washington Human Reference Epigenome Mapping Project	Illumina HiSeq 2000 paired end sequencing; RNA-Seq (Total RNA) Fetal Spinal Cord	RNA-Seq (Total RNA) Fetal Spinal Cord			Male		78.9				0
SRP001371	SRS267044	SRX252289	SRR786784	ILLUMINA	Illumina HiSeq 2000	PAIRED	56331850	2013-03-21	University of Washington Human Reference Epigenome Mapping Project	Illumina HiSeq 2000 paired end sequencing; RNA-Seq (Total RNA) Fetal Spinal Cord	RNA-Seq (Total RNA) Fetal Spinal Cord			Male		74.99				0
SRP001371	SRS267045	SRX343532	SRR980460	ILLUMINA	Illumina HiSeq 2000	PAIRED	80360473	2013-09-20	University of Washington Human Reference Epigenome Mapping Project	Illumina HiSeq 2000 paired end sequencing; RNA-Seq (Total RNA) Fetal Stomach	RNA-Seq (Total RNA) Fetal Stomach			Male		74.38				0
ERP000546	ERS025087	ERX011190	ERR030867	ILLUMINA	Illumina HiSeq 2000	SINGLE	73773895	2011-03-17	Illumina bodyMap2 transcriptome	Illumina HiSeq 2000 paired end sequencing; Illumina bodyMap2 transcriptome	Illumina bodyMap2 transcriptome					75.69				0
SRP001371	SRS294636	SRX214008	SRR643782	ILLUMINA	Illumina HiSeq 2000	SINGLE	76113911	2013-01-23	University of Washington Human Reference Epigenome Mapping Project	Illumina HiSeq 2000 paired end sequencing; RNA-Seq (Total RNA) Fetal Renal Cortex	RNA-Seq (Total RNA) Fetal Renal Cortex			Male		73.5				0
SRP001371	SRS294636	SRX214008	SRR643781	ILLUMINA	Illumina HiSeq 2000	SINGLE	24324754	2013-01-23	University of Washington Human Reference Epigenome Mapping Project	Illumina HiSeq 2000 paired end sequencing; RNA-Seq (Total RNA) Fetal Renal Cortex	RNA-Seq (Total RNA) Fetal Renal Cortex			Male		74.17				0
SRP001371	SRS294639	SRX252278	SRR786770	ILLUMINA	Illumina HiSeq 2000	PAIRED	41228786	2013-03-22	University of Washington Human Reference Epigenome Mapping Project	Illumina HiSeq 2000 paired end sequencing; RNA-Seq (Total RNA) Fetal Muscle, Arm	RNA-Seq (Total RNA) Fetal Muscle, Arm			Male		76.86				0
SRP001371	SRS294643	SRX252251	SRR786798	ILLUMINA	Illumina HiSeq 2000	PAIRED	52516305	2013-03-21	University of Washington Human Reference Epigenome Mapping Project	Illumina HiSeq 2000 paired end sequencing; RNA-Seq (Total RNA) Fetal Muscle, Arm	RNA-Seq (Total RNA) Fetal Muscle, Arm			Male		77.9				0
SRP001371	SRS294646	SRX252256	SRR786803	ILLUMINA	Illumina HiSeq 2000	PAIRED	57502961	2013-03-21	University of Washington Human Reference Epigenome Mapping Project	Illumina HiSeq 2000 paired end sequencing; RNA-Seq (Total RNA) Fetal Muscle, Back	RNA-Seq (Total RNA) Fetal Muscle, Back			Male		73.9				0
SRP001371	SRS294650	SRX252248	SRR786795	ILLUMINA	Illumina HiSeq 2000	PAIRED	71353018	2013-03-21	University of Washington Human Reference Epigenome Mapping Project	Illumina HiSeq 2000 paired end sequencing; RNA-Seq (Total RNA) Fetal Muscle, Leg	RNA-Seq (Total RNA) Fetal Muscle, Leg			Male		80.15				0
SRP001371	SRS294651	SRX252250	SRR786797	ILLUMINA	Illumina HiSeq 2000	PAIRED	56706281	2013-03-21	University of Washington Human Reference Epigenome Mapping Project	Illumina HiSeq 2000 paired end sequencing; RNA-Seq (Total RNA) Fetal Muscle, Leg	RNA-Seq (Total RNA) Fetal Muscle, Leg			Male		75.92				0
SRP001371	SRS294653	SRX343513	SRR980475	ILLUMINA	Illumina HiSeq 2000	PAIRED	95918514	2013-09-20	University of Washington Human Reference Epigenome Mapping Project	Illumina HiSeq 2000 paired end sequencing; RNA-Seq (Total RNA) Fetal Muscle, Leg	RNA-Seq (Total RNA) Fetal Muscle, Leg			Female		80.71				0
SRP001371	SRS294653	SRX343513	SRR980476	ILLUMINA	Illumina HiSeq 2000	PAIRED	132851165	2013-09-20	University of Washington Human Reference Epigenome Mapping Project	Illumina HiSeq 2000 paired end sequencing; RNA-Seq (Total RNA) Fetal Muscle, Leg	RNA-Seq (Total RNA) Fetal Muscle, Leg			Female		69.67				0
SRP001371	SRS294654	SRX343516	SRR980486	ILLUMINA	Illumina HiSeq 2000	PAIRED	249496396	2013-09-20	University of Washington Human Reference Epigenome Mapping Project	Illumina HiSeq 2000 paired end sequencing; RNA-Seq (Total RNA) Fetal Muscle, Trunk	RNA-Seq (Total RNA) Fetal Muscle, Trunk			Female		74.73				0
SRP001371	SRS294654	SRX343516	SRR980485	ILLUMINA	Illumina HiSeq 2000	PAIRED	147370106	2013-09-20	University of Washington Human Reference Epigenome Mapping Project	Illumina HiSeq 2000 paired end sequencing; RNA-Seq (Total RNA) Fetal Muscle, Trunk	RNA-Seq (Total RNA) Fetal Muscle, Trunk			Female		66.5				0
SRP001371	SRS294656	SRX343515	SRR980480	ILLUMINA	Illumina HiSeq 2000	PAIRED	75003902	2013-09-20	University of Washington Human Reference Epigenome Mapping Project	Illumina HiSeq 2000 paired end sequencing; RNA-Seq (Total RNA) Fetal Placenta	RNA-Seq (Total RNA) Fetal Placenta			Female		79.56				0
SRP001371	SRS294656	SRX343515	SRR980481	ILLUMINA	Illumina HiSeq 2000	PAIRED	26695466	2013-09-20	University of Washington Human Reference Epigenome Mapping Project	Illumina HiSeq 2000 paired end sequencing; RNA-Seq (Total RNA) Fetal Placenta	RNA-Seq (Total RNA) Fetal Placenta			Female		75.43				0
SRP001371	SRS294664	SRX343512	SRR980473	ILLUMINA	Illumina HiSeq 2000	PAIRED	179566160	2013-09-20	University of Washington Human Reference Epigenome Mapping Project	Illumina HiSeq 2000 paired end sequencing; RNA-Seq (Total RNA) Fetal Thymus	RNA-Seq (Total RNA) Fetal Thymus			Female		81.54				0
SRP001371	SRS373325	SRX214325	SRR644515	ILLUMINA	Illumina HiSeq 2000	SINGLE	87873142	2013-01-23	University of Washington Human Reference Epigenome Mapping Project	Illumina HiSeq 2000 paired end sequencing; RNA-Seq (Total RNA) Fetal Adrenal Gland	RNA-Seq (Total RNA) Fetal Adrenal Gland			Female		65.77				0
SRP001371	SRS373351	SRX252257	SRR786804	ILLUMINA	Illumina HiSeq 2000	PAIRED	11170094	2013-03-21	University of Washington Human Reference Epigenome Mapping Project	Illumina HiSeq 2000 paired end sequencing; RNA-Seq (Total RNA) Fetal Spinal Cord	RNA-Seq (Total RNA) Fetal Spinal Cord			Male		81.08				0
SRP001371	SRS373351	SRX252257	SRR786805	ILLUMINA	Illumina HiSeq 2000	PAIRED	34507215	2013-03-21	University of Washington Human Reference Epigenome Mapping Project	Illumina HiSeq 2000 paired end sequencing; RNA-Seq (Total RNA) Fetal Spinal Cord	RNA-Seq (Total RNA) Fetal Spinal Cord			Male		77.25				0
SRP001371	SRS383010	SRX214032	SRR643760	ILLUMINA	Illumina HiSeq 2000	SINGLE	49153431	2013-01-23	University of Washington Human Reference Epigenome Mapping Project	Illumina HiSeq 2000 paired end sequencing; RNA-Seq (Total RNA) Fetal Intestine, Small	RNA-Seq (Total RNA) Fetal Intestine, Small			Female		81.99				0
ERP000546	ERS025088	ERX011191	ERR030891	ILLUMINA	Illumina HiSeq 2000	SINGLE	77195260	2011-03-17	Illumina bodyMap2 transcriptome	Illumina HiSeq 2000 paired end sequencing; Illumina bodyMap2 transcriptome	Illumina bodyMap2 transcriptome	Breast		Female	Caucasian	87.98				1
SRP001462	SRS007526	SRX013340	SRR030769	ILLUMINA	Illumina Genome Analyzer II	SINGLE	7173011	2010-02-26	Effect of read-mapping biases on detecting allele-specific expression from RNA-sequencing data.	Illumina Genome Analyzer II paired end sequencing; GSM453868: YRI NA19238 HapMap RNA Seq	GSM453868: YRI NA19238 HapMap RNA Seq	Hematopoietic cells	Lymphoblasts		YRI	74.12		1		0
SRP001462	SRS007526	SRX013340	SRR030770	ILLUMINA	Illumina Genome Analyzer II	SINGLE	8406706	2010-02-26	Effect of read-mapping biases on detecting allele-specific expression from RNA-sequencing data.	Illumina Genome Analyzer II paired end sequencing; GSM453868: YRI NA19238 HapMap RNA Seq	GSM453868: YRI NA19238 HapMap RNA Seq	Hematopoietic cells	Lymphoblasts		YRI	74.28		1		0
SRP001462	SRS007527	SRX013341	SRR030771	ILLUMINA	Illumina Genome Analyzer II	SINGLE	7694746	2010-02-26	Effect of read-mapping biases on detecting allele-specific expression from RNA-sequencing data.	Illumina Genome Analyzer II paired end sequencing; GSM453869: YRI NA19239 HapMap RNA Seq	GSM453869: YRI NA19239 HapMap RNA Seq	Hematopoietic cells	Lymphoblasts		YRI	75.46		1		0
SRP001462	SRS007527	SRX013341	SRR030772	ILLUMINA	Illumina Genome Analyzer II	SINGLE	9085407	2010-02-26	Effect of read-mapping biases on detecting allele-specific expression from RNA-sequencing data.	Illumina Genome Analyzer II paired end sequencing; GSM453869: YRI NA19239 HapMap RNA Seq	GSM453869: YRI NA19239 HapMap RNA Seq	Hematopoietic cells	Lymphoblasts		YRI	75.68		1		0
SRP001540	SRS008837	SRX014544	SRR031824	ILLUMINA	Illumina Genome Analyzer II	SINGLE	7218325	2010-04-09	Understaning mechanisms underlying human gene expression variation with RNA sequencing	Illumina Genome Analyzer II paired end sequencing; GSM485377: NA19238_argonne	GSM485377: NA19238_argonne	Hematopoietic cells	Lymphoblasts		YRI	78.72				0
SRP001540	SRS008838	SRX014545	SRR031825	ILLUMINA	Illumina Genome Analyzer II	SINGLE	7738999	2010-04-09	Understaning mechanisms underlying human gene expression variation with RNA sequencing	Illumina Genome Analyzer II paired end sequencing; GSM485378: NA19239_argonne	GSM485378: NA19239_argonne	Hematopoietic cells	Lymphoblasts		YRI	79.88				0
SRP030041	SRS484643	SRX356451	SRR998171	ILLUMINA	Illumina HiSeq 2000	PAIRED	61547828	2013-11-13	GSE50893: Extensive Variation in Chromatin States Across Humans	Illumina HiSeq 2000 paired end sequencing; GSM1233883: GM10847_RZ_1; Homo sapiens; RNA-Seq	GSM1233883: GM10847_RZ_1; Homo sapiens; RNA-Seq	Hematopoietic cells	Lymphoblasts	Female	Caucasian	87.21		1		0
SRP030041	SRS484644	SRX356452	SRR998172	ILLUMINA	Illumina HiSeq 2000	PAIRED	26974560	2013-11-13	GSE50893: Extensive Variation in Chromatin States Across Humans	Illumina HiSeq 2000 paired end sequencing; GSM1233884: GM10847_RZ_2; Homo sapiens; RNA-Seq	GSM1233884: GM10847_RZ_2; Homo sapiens; RNA-Seq	Hematopoietic cells	Lymphoblasts	Female	Caucasian	87.95		1		0
SRP001563	SRS009358	SRX014928	SRR032238	ILLUMINA	Illumina Genome Analyzer	SINGLE	38424688	2010-09-23	Polymorphic cis- and trans-regulation of human gene expression	Illumina Genome Analyzer paired end sequencing; GSM424320: GM06985_RNAseq	GSM424320: GM06985_RNAseq	Hematopoietic cells	Lymphoblasts			76.68		1		0
SRP001558	SRS009324	SRX014829	SRR032127	ILLUMINA	Illumina Genome Analyzer II	SINGLE	6588978	2010-04-09	Sex-specific and lineage-specific alternative splicing in primates	Illumina Genome Analyzer II paired end sequencing; GSM432609: Human male 3 rep2	GSM432609: Human male 3 rep2	Liver		Male		79.27				0
ERP004078	ERS359939	ERX329158	ERR356367	ILLUMINA	Illumina HiSeq 2000	PAIRED	20270541	2013-10-17	Coordinated effects of sequence variation on DNA binding, chromatin structure, and transcription.	Illumina HiSeq 2000 paired end sequencing; Coordinated effects of sequence variation on DNA binding, chromatin structure, and transcription.	Coordinated effects of sequence variation on DNA binding, chromatin structure, and transcription.	Hematopoietic cells	Lymphoblasts		CEU	84.32		1		0
SRP001563	SRS009374	SRX014944	SRR032254	ILLUMINA	Illumina Genome Analyzer	SINGLE	63260299	2010-09-23	Polymorphic cis- and trans-regulation of human gene expression	Illumina Genome Analyzer paired end sequencing; GSM424336: GM11992_RNAseq	GSM424336: GM11992_RNAseq	Hematopoietic cells	Lymphoblasts			72.33		1		0
SRP001563	SRS009397	SRX014967	SRR032277	ILLUMINA	Illumina Genome Analyzer	SINGLE	39588081	2010-09-23	Polymorphic cis- and trans-regulation of human gene expression	Illumina Genome Analyzer paired end sequencing; GSM424359: GM12874_RNAseq	GSM424359: GM12874_RNAseq	Hematopoietic cells	Lymphoblasts			72.88		1		0
SRP001563	SRS009392	SRX014962	SRR032272	ILLUMINA	Illumina Genome Analyzer	SINGLE	47651198	2010-09-23	Polymorphic cis- and trans-regulation of human gene expression	Illumina Genome Analyzer paired end sequencing; GSM424354: GM12762_RNAseq	GSM424354: GM12762_RNAseq	Hematopoietic cells	Lymphoblasts			75.7		1		0
SRP001563	SRS009370	SRX014940	SRR032250	ILLUMINA	Illumina Genome Analyzer	SINGLE	38657782	2010-09-23	Polymorphic cis- and trans-regulation of human gene expression	Illumina Genome Analyzer paired end sequencing; GSM424332: GM11832_RNAseq	GSM424332: GM11832_RNAseq	Hematopoietic cells	Lymphoblasts			77.55		1		0
SRP001563	SRS009378	SRX014948	SRR032258	ILLUMINA	Illumina Genome Analyzer	SINGLE	28390919	2010-09-23	Polymorphic cis- and trans-regulation of human gene expression	Illumina Genome Analyzer paired end sequencing; GSM424340: GM12004_RNAseq	GSM424340: GM12004_RNAseq	Hematopoietic cells	Lymphoblasts			73.57		1		0
SRP013450	SRS336155	SRX150767	SRR502784	ILLUMINA	Illumina HiSeq 2000	SINGLE	187894309	2013-09-26	GSE38233: Study functions of ADAR proteins using next generation sequencing of genome and transcriptome	Illumina HiSeq 2000 paired end sequencing; GSM938892: Sample_GM12004_baseline; Homo sapiens; RNA-Seq	GSM938892: Sample_GM12004_baseline; Homo sapiens; RNA-Seq	Hematopoietic cells	Lymphoblasts			87.47		1		0
SRP013450	SRS336157	SRX150769	SRR502786	ILLUMINA	Illumina HiSeq 2000	SINGLE	288186536	2013-09-26	GSE38233: Study functions of ADAR proteins using next generation sequencing of genome and transcriptome	Illumina HiSeq 2000 paired end sequencing; GSM938894: Sample_GM12004_Directional; Homo sapiens; RNA-Seq	GSM938894: Sample_GM12004_Directional; Homo sapiens; RNA-Seq	Hematopoietic cells	Lymphoblasts			75.11		1		0
SRP013450	SRS336162	SRX150774	SRR502791	ILLUMINA	Illumina HiSeq 2000	SINGLE	204821024	2013-09-26	GSE38233: Study functions of ADAR proteins using next generation sequencing of genome and transcriptome	Illumina HiSeq 2000 paired end sequencing; GSM938899: Sample_GM12004_NT; Homo sapiens; RNA-Seq	GSM938899: Sample_GM12004_NT; Homo sapiens; RNA-Seq	Hematopoietic cells	Lymphoblasts			86.11		1		0
SRP013450	SRS336163	SRX150775	SRR502792	ILLUMINA	Illumina HiSeq 2000	SINGLE	214355736	2013-09-26	GSE38233: Study functions of ADAR proteins using next generation sequencing of genome and transcriptome	Illumina HiSeq 2000 paired end sequencing; GSM938900: Sample_GM12004_ADARkd; Homo sapiens; RNA-Seq	GSM938900: Sample_GM12004_ADARkd; Homo sapiens; RNA-Seq	Hematopoietic cells	Lymphoblasts			86.1		1		0
SRP013450	SRS336164	SRX150776	SRR502793	ILLUMINA	Illumina HiSeq 2000	SINGLE	204814356	2013-09-26	GSE38233: Study functions of ADAR proteins using next generation sequencing of genome and transcriptome	Illumina HiSeq 2000 paired end sequencing; GSM938901: Sample_GM12004_ADAR2_kd; Homo sapiens; RNA-Seq	GSM938901: Sample_GM12004_ADAR2_kd; Homo sapiens; RNA-Seq	Hematopoietic cells	Lymphoblasts			86.78		1		0
SRP001563	SRS009395	SRX014965	SRR032275	ILLUMINA	Illumina Genome Analyzer	SINGLE	38900682	2010-09-23	Polymorphic cis- and trans-regulation of human gene expression	Illumina Genome Analyzer paired end sequencing; GSM424357: GM12815_RNAseq	GSM424357: GM12815_RNAseq	Hematopoietic cells	Lymphoblasts			74.39		1		0
SRP001563	SRS009390	SRX014960	SRR032270	ILLUMINA	Illumina Genome Analyzer	SINGLE	33404701	2010-09-23	Polymorphic cis- and trans-regulation of human gene expression	Illumina Genome Analyzer paired end sequencing; GSM424352: GM12717_RNAseq	GSM424352: GM12717_RNAseq	Hematopoietic cells	Lymphoblasts			78.92		1		0
SRP001563	SRS009390	SRX014960	SRR034194	ILLUMINA	Illumina Genome Analyzer	SINGLE	7231079	2010-09-23	Polymorphic cis- and trans-regulation of human gene expression	Illumina Genome Analyzer paired end sequencing; GSM424352: GM12717_RNAseq	GSM424352: GM12717_RNAseq	Hematopoietic cells	Lymphoblasts			78.7		1		0
ERP004078	ERS359933	ERX329152	ERR356378	ILLUMINA	Illumina HiSeq 2000	PAIRED	14770658	2013-10-17	Coordinated effects of sequence variation on DNA binding, chromatin structure, and transcription.	Illumina HiSeq 2000 paired end sequencing; Coordinated effects of sequence variation on DNA binding, chromatin structure, and transcription.	Coordinated effects of sequence variation on DNA binding, chromatin structure, and transcription.	Hematopoietic cells	Lymphoblasts		CEU	84.66		1		0
SRP001563	SRS009372	SRX014942	SRR032252	ILLUMINA	Illumina Genome Analyzer	SINGLE	49771575	2010-09-23	Polymorphic cis- and trans-regulation of human gene expression	Illumina Genome Analyzer paired end sequencing; GSM424334: GM11881_RNAseq	GSM424334: GM11881_RNAseq	Hematopoietic cells	Lymphoblasts			74.13		1		0
SRP001563	SRS009398	SRX014968	SRR032278	ILLUMINA	Illumina Genome Analyzer	SINGLE	8970706	2010-09-23	Polymorphic cis- and trans-regulation of human gene expression	Illumina Genome Analyzer paired end sequencing; GSM424360: GM12891_RNAseq	GSM424360: GM12891_RNAseq	Hematopoietic cells	Lymphoblasts			74.52		1		0
SRP001563	SRS009398	SRX014968	SRR034203	ILLUMINA	Illumina Genome Analyzer	SINGLE	32140976	2010-09-23	Polymorphic cis- and trans-regulation of human gene expression	Illumina Genome Analyzer paired end sequencing; GSM424360: GM12891_RNAseq	GSM424360: GM12891_RNAseq	Hematopoietic cells	Lymphoblasts			74.19		1		0
SRP030041	SRS484689	SRX356497	SRR998217	ILLUMINA	Illumina HiSeq 2000	PAIRED	52783340	2013-11-13	GSE50893: Extensive Variation in Chromatin States Across Humans	Illumina HiSeq 2000 paired end sequencing; GSM1233929: GM12890_RZ_1; Homo sapiens; RNA-Seq	GSM1233929: GM12890_RZ_1; Homo sapiens; RNA-Seq	Hematopoietic cells	Lymphoblasts	Female	Caucasian	87.09		1		0
SRP002126	SRS025334	SRX018030	SRR038448	ILLUMINA	Illumina Genome Analyzer II	SINGLE	20475699	2010-04-12	Human variation in PolII and NF-KappaB binding (RNA-seq study uninduced by TNF-alpha)	Illumina Genome Analyzer II paired end sequencing; GSM484895: GM12878_RNA-SEQ_Rep1	GSM484895: GM12878_RNA-SEQ_Rep1	Hematopoietic cells	Lymphoblasts			66.23		1		0
SRP002126	SRS025335	SRX018031	SRR038449	ILLUMINA	Illumina Genome Analyzer II	SINGLE	19562890	2010-04-12	Human variation in PolII and NF-KappaB binding (RNA-seq study uninduced by TNF-alpha)	Illumina Genome Analyzer II paired end sequencing; GSM484896: GM12878_RNA-SEQ_Rep2	GSM484896: GM12878_RNA-SEQ_Rep2	Hematopoietic cells	Lymphoblasts			65.55		1		0
SRP002126	SRS025336	SRX018032	SRR038450	ILLUMINA	Illumina Genome Analyzer II	SINGLE	21252573	2010-04-12	Human variation in PolII and NF-KappaB binding (RNA-seq study uninduced by TNF-alpha)	Illumina Genome Analyzer II paired end sequencing; GSM484897: GM12891_RNA-SEQ_Rep1	GSM484897: GM12891_RNA-SEQ_Rep1	Hematopoietic cells	Lymphoblasts			63.27		1		0
SRP030041	SRS484690	SRX356498	SRR998218	ILLUMINA	Illumina HiSeq 2000	PAIRED	30776658	2013-11-13	GSE50893: Extensive Variation in Chromatin States Across Humans	Illumina HiSeq 2000 paired end sequencing; GSM1233930: GM12890_RZ_2; Homo sapiens; RNA-Seq	GSM1233930: GM12890_RZ_2; Homo sapiens; RNA-Seq	Hematopoietic cells	Lymphoblasts	Female	Caucasian	93.1		1		0
SRP002126	SRS025341	SRX018037	SRR038455	ILLUMINA	Illumina Genome Analyzer II	SINGLE	22409803	2010-04-12	Human variation in PolII and NF-KappaB binding (RNA-seq study uninduced by TNF-alpha)	Illumina Genome Analyzer II paired end sequencing; GSM484902: GM18526_RNA-SEQ_Rep1	GSM484902: GM18526_RNA-SEQ_Rep1	Hematopoietic cells	Lymphoblasts			64.55		1		0
SRP002128	SRS025355	SRX017930	SRR038296	ILLUMINA	Illumina Genome Analyzer II	SINGLE	22340578	2010-04-12	Human variation in PolII and NF-KappaB binding (RNA-seq study with TNF-alpha induced)	Illumina Genome Analyzer II paired end sequencing; GSM485684: GM12891_RNA-SEQ_induced_Rep1	GSM485684: GM12891_RNA-SEQ_induced_Rep1	Hematopoietic cells	Lymphoblasts			61.39		1		0
SRP002128	SRS025357	SRX017932	SRR038298	ILLUMINA	Illumina Genome Analyzer II	SINGLE	19871738	2010-04-12	Human variation in PolII and NF-KappaB binding (RNA-seq study with TNF-alpha induced)	Illumina Genome Analyzer II paired end sequencing; GSM485686: GM15510_RNA-SEQ_induced_Rep1	GSM485686: GM15510_RNA-SEQ_induced_Rep1	Hematopoietic cells	Lymphoblasts			63.52		1		0
SRP002128	SRS025359	SRX017934	SRR038300	ILLUMINA	Illumina Genome Analyzer II	SINGLE	18212851	2010-04-12	Human variation in PolII and NF-KappaB binding (RNA-seq study with TNF-alpha induced)	Illumina Genome Analyzer II paired end sequencing; GSM485688: GM18526_RNA-SEQ_induced_Rep1	GSM485688: GM18526_RNA-SEQ_induced_Rep1	Hematopoietic cells	Lymphoblasts			63.32		1		0
SRP002128	SRS025362	SRX017937	SRR038303	ILLUMINA	Illumina Genome Analyzer II	SINGLE	16799365	2010-04-12	Human variation in PolII and NF-KappaB binding (RNA-seq study with TNF-alpha induced)	Illumina Genome Analyzer II paired end sequencing; GSM485691: GM19193_RNA-SEQ_induced_Rep1	GSM485691: GM19193_RNA-SEQ_induced_Rep1	Hematopoietic cells	Lymphoblasts			67.61		1		0
SRP002628	SRS084144	SRX022061	SRR057630	ILLUMINA	Illumina Genome Analyzer II	PAIRED	4050396	2011-05-04	Comparative transcriptomic analysis of prostate cancer and matched normal tissue using RNA-seq	Illumina Genome Analyzer II paired end sequencing; GSM554078: carcinoma_C03	GSM554078: carcinoma_C03	Prostate				78.23	1			0
SRP002628	SRS084150	SRX022067	SRR057636	ILLUMINA	Illumina Genome Analyzer II	PAIRED	10996701	2011-05-04	Comparative transcriptomic analysis of prostate cancer and matched normal tissue using RNA-seq	Illumina Genome Analyzer II paired end sequencing; GSM554090: carcinoma_C11	GSM554090: carcinoma_C11	Prostate				73.37	1			0
SRP002628	SRS084165	SRX022082	SRR057651	ILLUMINA	Illumina Genome Analyzer II	PAIRED	4001312	2011-05-04	Comparative transcriptomic analysis of prostate cancer and matched normal tissue using RNA-seq	Illumina Genome Analyzer II paired end sequencing; GSM554120: normal_N06	GSM554120: normal_N06	Prostate				77.28	1			0
SRP002628	SRS084166	SRX022083	SRR057652	ILLUMINA	Illumina Genome Analyzer II	PAIRED	2643821	2011-05-04	Comparative transcriptomic analysis of prostate cancer and matched normal tissue using RNA-seq	Illumina Genome Analyzer II paired end sequencing; GSM554122: normal_N08	GSM554122: normal_N08	Prostate				70.21	1			0
SRP002628	SRS084167	SRX022084	SRR057653	ILLUMINA	Illumina Genome Analyzer II	PAIRED	2819507	2011-05-04	Comparative transcriptomic analysis of prostate cancer and matched normal tissue using RNA-seq	Illumina Genome Analyzer II paired end sequencing; GSM554124: normal_N09	GSM554124: normal_N09	Prostate				73.67	1			0
SRP002628	SRS084169	SRX022086	SRR057655	ILLUMINA	Illumina Genome Analyzer II	PAIRED	14747638	2011-05-04	Comparative transcriptomic analysis of prostate cancer and matched normal tissue using RNA-seq	Illumina Genome Analyzer II paired end sequencing; GSM554128: normal_N13	GSM554128: normal_N13	Prostate				81.77	1			0
SRP002628	SRS084170	SRX022087	SRR057656	ILLUMINA	Illumina Genome Analyzer II	PAIRED	14236982	2011-05-04	Comparative transcriptomic analysis of prostate cancer and matched normal tissue using RNA-seq	Illumina Genome Analyzer II paired end sequencing; GSM554130: normal_N15	GSM554130: normal_N15	Prostate		Male		82.12				0
SRP002628	SRS084171	SRX022088	SRR057657	ILLUMINA	Illumina Genome Analyzer II	PAIRED	11914701	2011-05-04	Comparative transcriptomic analysis of prostate cancer and matched normal tissue using RNA-seq	Illumina Genome Analyzer II paired end sequencing; GSM554132: normal_N19	GSM554132: normal_N19	Prostate				80.61	1			0
SRP002628	SRS084172	SRX022089	SRR057658	ILLUMINA	Illumina Genome Analyzer II	PAIRED	14676269	2011-05-04	Comparative transcriptomic analysis of prostate cancer and matched normal tissue using RNA-seq	Illumina Genome Analyzer II paired end sequencing; GSM554134: normal_N23	GSM554134: normal_N23	Prostate				85.35	1			0
SRP003611	SRS115066	SRX027123	SRR066423	ILLUMINA	Illumina Genome Analyzer	SINGLE	4062476	2010-09-27	Deep transcriptional sequencing analysis of human prostate adenocarcinoma and reference samples	Illumina Genome Analyzer paired end sequencing; GSM597204: SRC111995 - RNA-Seq	GSM597204: SRC111995 - RNA-Seq	Prostate				71.04	1			0
SRP003611	SRS115066	SRX027123	SRR066424	ILLUMINA	Illumina Genome Analyzer	SINGLE	4431664	2010-09-27	Deep transcriptional sequencing analysis of human prostate adenocarcinoma and reference samples	Illumina Genome Analyzer paired end sequencing; GSM597204: SRC111995 - RNA-Seq	GSM597204: SRC111995 - RNA-Seq	Prostate				71.36	1			0
SRP003611	SRS115066	SRX027123	SRR066425	ILLUMINA	Illumina Genome Analyzer	SINGLE	4503028	2010-09-27	Deep transcriptional sequencing analysis of human prostate adenocarcinoma and reference samples	Illumina Genome Analyzer paired end sequencing; GSM597204: SRC111995 - RNA-Seq	GSM597204: SRC111995 - RNA-Seq	Prostate				71.56	1			0
SRP003611	SRS115066	SRX027123	SRR066426	ILLUMINA	Illumina Genome Analyzer	SINGLE	4447734	2010-09-27	Deep transcriptional sequencing analysis of human prostate adenocarcinoma and reference samples	Illumina Genome Analyzer paired end sequencing; GSM597204: SRC111995 - RNA-Seq	GSM597204: SRC111995 - RNA-Seq	Prostate				71.49	1			0
SRP003611	SRS115066	SRX027123	SRR066427	ILLUMINA	Illumina Genome Analyzer	SINGLE	4469433	2010-09-27	Deep transcriptional sequencing analysis of human prostate adenocarcinoma and reference samples	Illumina Genome Analyzer paired end sequencing; GSM597204: SRC111995 - RNA-Seq	GSM597204: SRC111995 - RNA-Seq	Prostate				71.62	1			0
SRP003611	SRS115066	SRX027123	SRR066428	ILLUMINA	Illumina Genome Analyzer	SINGLE	4486829	2010-09-27	Deep transcriptional sequencing analysis of human prostate adenocarcinoma and reference samples	Illumina Genome Analyzer paired end sequencing; GSM597204: SRC111995 - RNA-Seq	GSM597204: SRC111995 - RNA-Seq	Prostate				71.7	1			0
SRP003611	SRS115066	SRX027123	SRR066429	ILLUMINA	Illumina Genome Analyzer	SINGLE	4407076	2010-09-27	Deep transcriptional sequencing analysis of human prostate adenocarcinoma and reference samples	Illumina Genome Analyzer paired end sequencing; GSM597204: SRC111995 - RNA-Seq	GSM597204: SRC111995 - RNA-Seq	Prostate				71.51	1			0
SRP003611	SRS115067	SRX027124	SRR066430	ILLUMINA	Illumina Genome Analyzer	SINGLE	3963144	2010-09-27	Deep transcriptional sequencing analysis of human prostate adenocarcinoma and reference samples	Illumina Genome Analyzer paired end sequencing; GSM597205: SRC112038 - RNA-Seq	GSM597205: SRC112038 - RNA-Seq	Prostate				71.52	1			0
SRP003611	SRS115067	SRX027124	SRR066431	ILLUMINA	Illumina Genome Analyzer	SINGLE	4512005	2010-09-27	Deep transcriptional sequencing analysis of human prostate adenocarcinoma and reference samples	Illumina Genome Analyzer paired end sequencing; GSM597205: SRC112038 - RNA-Seq	GSM597205: SRC112038 - RNA-Seq	Prostate				71.41	1			0
SRP003611	SRS115067	SRX027124	SRR066432	ILLUMINA	Illumina Genome Analyzer	SINGLE	4720461	2010-09-27	Deep transcriptional sequencing analysis of human prostate adenocarcinoma and reference samples	Illumina Genome Analyzer paired end sequencing; GSM597205: SRC112038 - RNA-Seq	GSM597205: SRC112038 - RNA-Seq	Prostate				71.58	1			0
SRP003611	SRS115067	SRX027124	SRR066433	ILLUMINA	Illumina Genome Analyzer	SINGLE	4724085	2010-09-27	Deep transcriptional sequencing analysis of human prostate adenocarcinoma and reference samples	Illumina Genome Analyzer paired end sequencing; GSM597205: SRC112038 - RNA-Seq	GSM597205: SRC112038 - RNA-Seq	Prostate				71.19	1			0
SRP003611	SRS115067	SRX027124	SRR066434	ILLUMINA	Illumina Genome Analyzer	SINGLE	4546823	2010-09-27	Deep transcriptional sequencing analysis of human prostate adenocarcinoma and reference samples	Illumina Genome Analyzer paired end sequencing; GSM597205: SRC112038 - RNA-Seq	GSM597205: SRC112038 - RNA-Seq	Prostate				70.92	1			0
SRP003611	SRS115067	SRX027124	SRR066435	ILLUMINA	Illumina Genome Analyzer	SINGLE	4773183	2010-09-27	Deep transcriptional sequencing analysis of human prostate adenocarcinoma and reference samples	Illumina Genome Analyzer paired end sequencing; GSM597205: SRC112038 - RNA-Seq	GSM597205: SRC112038 - RNA-Seq	Prostate				71.33	1			0
SRP003611	SRS115067	SRX027124	SRR066436	ILLUMINA	Illumina Genome Analyzer	SINGLE	4800956	2010-09-27	Deep transcriptional sequencing analysis of human prostate adenocarcinoma and reference samples	Illumina Genome Analyzer paired end sequencing; GSM597205: SRC112038 - RNA-Seq	GSM597205: SRC112038 - RNA-Seq	Prostate				71.58	1			0
SRP003611	SRS115071	SRX027128	SRR066455	ILLUMINA	Illumina Genome Analyzer	SINGLE	3881087	2010-09-27	Deep transcriptional sequencing analysis of human prostate adenocarcinoma and reference samples	Illumina Genome Analyzer paired end sequencing; GSM597209: SRC113063 - RNA-Seq	GSM597209: SRC113063 - RNA-Seq	Prostate		Male		76.25				0
SRP003611	SRS115071	SRX027128	SRR066456	ILLUMINA	Illumina Genome Analyzer	SINGLE	4374239	2010-09-27	Deep transcriptional sequencing analysis of human prostate adenocarcinoma and reference samples	Illumina Genome Analyzer paired end sequencing; GSM597209: SRC113063 - RNA-Seq	GSM597209: SRC113063 - RNA-Seq	Prostate				75.77	1			0
SRP003611	SRS115071	SRX027128	SRR066457	ILLUMINA	Illumina Genome Analyzer	SINGLE	4535824	2010-09-27	Deep transcriptional sequencing analysis of human prostate adenocarcinoma and reference samples	Illumina Genome Analyzer paired end sequencing; GSM597209: SRC113063 - RNA-Seq	GSM597209: SRC113063 - RNA-Seq	Prostate				75.47	1			0
SRP003611	SRS115071	SRX027128	SRR066458	ILLUMINA	Illumina Genome Analyzer	SINGLE	4534091	2010-09-27	Deep transcriptional sequencing analysis of human prostate adenocarcinoma and reference samples	Illumina Genome Analyzer paired end sequencing; GSM597209: SRC113063 - RNA-Seq	GSM597209: SRC113063 - RNA-Seq	Prostate				75.36	1			0
SRP003611	SRS115071	SRX027128	SRR066459	ILLUMINA	Illumina Genome Analyzer	SINGLE	4588856	2010-09-27	Deep transcriptional sequencing analysis of human prostate adenocarcinoma and reference samples	Illumina Genome Analyzer paired end sequencing; GSM597209: SRC113063 - RNA-Seq	GSM597209: SRC113063 - RNA-Seq	Prostate				75.13	1			0
SRP003611	SRS115071	SRX027128	SRR066460	ILLUMINA	Illumina Genome Analyzer	SINGLE	4556293	2010-09-27	Deep transcriptional sequencing analysis of human prostate adenocarcinoma and reference samples	Illumina Genome Analyzer paired end sequencing; GSM597209: SRC113063 - RNA-Seq	GSM597209: SRC113063 - RNA-Seq	Prostate				74.98	1			0
SRP003611	SRS115071	SRX027128	SRR066461	ILLUMINA	Illumina Genome Analyzer	SINGLE	4523802	2010-09-27	Deep transcriptional sequencing analysis of human prostate adenocarcinoma and reference samples	Illumina Genome Analyzer paired end sequencing; GSM597209: SRC113063 - RNA-Seq	GSM597209: SRC113063 - RNA-Seq	Prostate				74.81	1			0
SRP030041	SRS484817	SRX356625	SRR998345	ILLUMINA	Illumina HiSeq 2000	PAIRED	53511948	2013-11-13	GSE50893: Extensive Variation in Chromatin States Across Humans	Illumina HiSeq 2000 paired end sequencing; GSM1234057: GM19099_RZ_1; Homo sapiens; RNA-Seq	GSM1234057: GM19099_RZ_1; Homo sapiens; RNA-Seq	Hematopoietic cells	Lymphoblasts	Female	Yoruban	87.84		1		0
SRP030041	SRS484818	SRX356626	SRR998346	ILLUMINA	Illumina HiSeq 2000	PAIRED	27585909	2013-11-13	GSE50893: Extensive Variation in Chromatin States Across Humans	Illumina HiSeq 2000 paired end sequencing; GSM1234058: GM19099_RZ_2; Homo sapiens; RNA-Seq	GSM1234058: GM19099_RZ_2; Homo sapiens; RNA-Seq	Hematopoietic cells	Lymphoblasts	Female	Yoruban	89.73		1		0
SRP003637	SRS115196	SRX027312	SRR066747	ILLUMINA	Illumina Genome Analyzer II	SINGLE	13693251	2011-02-17	Gene expression differences among primates are associated with changes in a histone epigenetic modification	Illumina Genome Analyzer II paired end sequencing; GSM593379: RNA_H3	GSM593379: RNA_H3	Hematopoietic cells	Lymphoblasts			75.49		1		0
SRP006674	SRS190949	SRX060154	SRR192425	ILLUMINA	Illumina Genome Analyzer II	PAIRED	6827910	2011-07-07	ChipSeq of FoxP3 bound regions and mRNAseq data of human Treg and CD4+ Th cells	Illumina Genome Analyzer II paired end sequencing; mRNAseq of resting Human Treg cells	mRNAseq of resting Human Treg cells					71.84				0
SRP006900	SRS210919	SRX066254	SRR222177	ILLUMINA	Illumina Genome Analyzer	SINGLE	11308009	2011-06-09	RNA-seq of two paired normal and cancer tissues in two stage III colorectal cancer patients	Illumina Genome Analyzer paired end sequencing; GSM732317: RNA_seq_P2N	GSM732317: RNA_seq_P2N					81.25	1			0
ERP000546	ERS025088	ERX011225	ERR030883	ILLUMINA	Illumina HiSeq 2000	PAIRED	75862215	2011-03-17	Illumina bodyMap2 transcriptome	Illumina HiSeq 2000 paired end sequencing; Illumina bodyMap2 transcriptome	Illumina bodyMap2 transcriptome	Breast		Female	Caucasian	84.64				0
SRP007417	SRS214146	SRX082146	SRR307007	ILLUMINA	Illumina Genome Analyzer II	PAIRED	22899313	2011-07-09	GSE30400: RNA-Seq in GM12878 (ENCODE Project)	Illumina Genome Analyzer II paired end sequencing; GSM754335: RNA-Seq	GSM754335: RNA-Seq	Hematopoietic cells	Lymphoblasts	Female	CEU	71.85		1		0
SRP007417	SRS214146	SRX082146	SRR307005	ILLUMINA	Illumina Genome Analyzer II	PAIRED	21930678	2011-07-09	GSE30400: RNA-Seq in GM12878 (ENCODE Project)	Illumina Genome Analyzer II paired end sequencing; GSM754335: RNA-Seq	GSM754335: RNA-Seq	Hematopoietic cells	Lymphoblasts			66.09		1		0
SRP007417	SRS214146	SRX082146	SRR307008	ILLUMINA	Illumina Genome Analyzer II	PAIRED	22490829	2011-07-09	GSE30400: RNA-Seq in GM12878 (ENCODE Project)	Illumina Genome Analyzer II paired end sequencing; GSM754335: RNA-Seq	GSM754335: RNA-Seq	Hematopoietic cells	Lymphoblasts			73.56		1		0
SRP007461	SRS214591	SRX082565	SRR307898	ILLUMINA	Illumina Genome Analyzer II	PAIRED	47000102	2011-07-28	GSE30567: Long RNA-seq from ENCODE/Cold Spring Harbor Lab	Illumina Genome Analyzer II paired end sequencing; GSM758559: CshlLong_RnaSeq_GM12878_cell_longPolyA	GSM758559: CshlLong_RnaSeq_GM12878_cell_longPolyA	Hematopoietic cells	Lymphoblasts	Female	CEU	89.46		1		0
SRP007461	SRS214591	SRX082565	SRR307897	ILLUMINA	Illumina Genome Analyzer II	PAIRED	32214376	2011-07-28	GSE30567: Long RNA-seq from ENCODE/Cold Spring Harbor Lab	Illumina Genome Analyzer II paired end sequencing; GSM758559: CshlLong_RnaSeq_GM12878_cell_longPolyA	GSM758559: CshlLong_RnaSeq_GM12878_cell_longPolyA					85.44				0
SRP007461	SRS214592	SRX082566	SRR307900	ILLUMINA	Illumina Genome Analyzer II	PAIRED	36579635	2011-07-28	GSE30567: Long RNA-seq from ENCODE/Cold Spring Harbor Lab	Illumina Genome Analyzer II paired end sequencing; GSM758560: CshlLong_RnaSeq_GM12878_cytosol_longPolyA	GSM758560: CshlLong_RnaSeq_GM12878_cytosol_longPolyA	Hematopoietic cells	Lymphoblasts	Female	CEU	89.42		1		0
SRP007461	SRS214592	SRX082566	SRR307899	ILLUMINA	Illumina Genome Analyzer II	PAIRED	42690836	2011-07-28	GSE30567: Long RNA-seq from ENCODE/Cold Spring Harbor Lab	Illumina Genome Analyzer II paired end sequencing; GSM758560: CshlLong_RnaSeq_GM12878_cytosol_longPolyA	GSM758560: CshlLong_RnaSeq_GM12878_cytosol_longPolyA	Hematopoietic cells	Lymphoblasts	Female	CEU	87.82		1		0
SRP007461	SRS214604	SRX082578	SRR307921	ILLUMINA	Illumina Genome Analyzer II	PAIRED	38900663	2011-07-28	GSE30567: Long RNA-seq from ENCODE/Cold Spring Harbor Lab	Illumina Genome Analyzer II paired end sequencing; GSM758572: CshlLong_RnaSeq_GM12878_cell_longNonPolyA	GSM758572: CshlLong_RnaSeq_GM12878_cell_longNonPolyA	Hematopoietic cells	Lymphoblasts	Female	CEU	76.72		1		0
SRP007461	SRS214604	SRX082578	SRR307922	ILLUMINA	Illumina Genome Analyzer II	PAIRED	30556864	2011-07-28	GSE30567: Long RNA-seq from ENCODE/Cold Spring Harbor Lab	Illumina Genome Analyzer II paired end sequencing; GSM758572: CshlLong_RnaSeq_GM12878_cell_longNonPolyA	GSM758572: CshlLong_RnaSeq_GM12878_cell_longNonPolyA					70.98				0
SRP007461	SRS241949	SRX084664	SRR315297	ILLUMINA	Illumina Genome Analyzer II	PAIRED	42035655	2011-08-01	GSE30567: Long RNA-seq from ENCODE/Cold Spring Harbor Lab	Illumina Genome Analyzer II paired end sequencing; GSM765386: CshlLong_RnaSeq_GM12878_nucleus_longPolyA	GSM765386: CshlLong_RnaSeq_GM12878_nucleus_longPolyA	Hematopoietic cells	Lymphoblasts	Female	CEU	88.04		1		0
SRP007461	SRS241949	SRX084664	SRR315298	ILLUMINA	Illumina Genome Analyzer II	PAIRED	38980680	2011-08-01	GSE30567: Long RNA-seq from ENCODE/Cold Spring Harbor Lab	Illumina Genome Analyzer II paired end sequencing; GSM765386: CshlLong_RnaSeq_GM12878_nucleus_longPolyA	GSM765386: CshlLong_RnaSeq_GM12878_nucleus_longPolyA	Hematopoietic cells	Lymphoblasts	Female	CEU	87.39		1		0
SRP007461	SRS242513	SRX085302	SRR317059	ILLUMINA	Illumina Genome Analyzer II	PAIRED	105554104	2011-08-01	GSE30567: Long RNA-seq from ENCODE/Cold Spring Harbor Lab	Illumina Genome Analyzer II paired end sequencing; GSM767852: CshlLong_RnaSeq_GM12878_cytosol_longNonPolyA	GSM767852: CshlLong_RnaSeq_GM12878_cytosol_longNonPolyA	Hematopoietic cells	Lymphoblasts	Female	CEU	63.06		1		0
ERP000546	ERS025089	ERX011204	ERR030884	ILLUMINA	Illumina HiSeq 2000	PAIRED	82437443	2011-03-17	Illumina bodyMap2 transcriptome	Illumina HiSeq 2000 paired end sequencing; Illumina bodyMap2 transcriptome	Illumina bodyMap2 transcriptome	Large intestine		Female	Caucasian	86.11				1
ERP000546	ERS025089	ERX011192	ERR030892	ILLUMINA	Illumina HiSeq 2000	SINGLE	80257757	2011-03-17	Illumina bodyMap2 transcriptome	Illumina HiSeq 2000 paired end sequencing; Illumina bodyMap2 transcriptome	Illumina bodyMap2 transcriptome	Large intestine		Female	Caucasian	87.48				0
ERP000546	ERS025090	ERX011213	ERR030903	ILLUMINA	Illumina HiSeq 2000	SINGLE	80246657	2011-03-17	Illumina bodyMap2 transcriptome	Illumina HiSeq 2000 paired end sequencing; Illumina bodyMap2 transcriptome	Illumina bodyMap2 transcriptome			Female	Caucasian	90.57				1
ERP000546	ERS025090	ERX011194	ERR030872	ILLUMINA	Illumina HiSeq 2000	PAIRED	81912887	2011-03-17	Illumina bodyMap2 transcriptome	Illumina HiSeq 2000 paired end sequencing; Illumina bodyMap2 transcriptome	Illumina bodyMap2 transcriptome			Female	Caucasian	86.3				0
ERP000546	ERS025091	ERX011208	ERR030900	ILLUMINA	Illumina HiSeq 2000	SINGLE	82785673	2011-03-17	Illumina bodyMap2 transcriptome	Illumina HiSeq 2000 paired end sequencing; Illumina bodyMap2 transcriptome	Illumina bodyMap2 transcriptome	Hematopoietic cells	Leucocytes	Male	Caucasian	89.29				1
ERP000546	ERS025091	ERX011195	ERR030875	ILLUMINA	Illumina HiSeq 2000	PAIRED	81217148	2011-03-17	Illumina bodyMap2 transcriptome	Illumina HiSeq 2000 paired end sequencing; Illumina bodyMap2 transcriptome	Illumina bodyMap2 transcriptome	Hematopoietic cells	Leucocytes	Male	Caucasian	88.66				0
ERP000546	ERS025092	ERX011198	ERR030889	ILLUMINA	Illumina HiSeq 2000	SINGLE	76171569	2011-03-17	Illumina bodyMap2 transcriptome	Illumina HiSeq 2000 paired end sequencing; Illumina bodyMap2 transcriptome	Illumina bodyMap2 transcriptome			Male	Caucasian	87.75				1
ERP000546	ERS025092	ERX011217	ERR030881	ILLUMINA	Illumina HiSeq 2000	PAIRED	74472871	2011-03-17	Illumina bodyMap2 transcriptome	Illumina HiSeq 2000 paired end sequencing; Illumina bodyMap2 transcriptome	Illumina bodyMap2 transcriptome			Male	Caucasian	84.42				0
ERP000546	ERS025093	ERX011226	ERR030856	ILLUMINA	Illumina HiSeq 2000	SINGLE	76447153	2011-03-17	Illumina bodyMap2 transcriptome	Illumina HiSeq 2000 paired end sequencing; Illumina bodyMap2 transcriptome	Illumina bodyMap2 transcriptome					69.02				0
ERP000546	ERS025093	ERX011216	ERR030857	ILLUMINA	Illumina HiSeq 2000	SINGLE	78243019	2011-03-17	Illumina bodyMap2 transcriptome	Illumina HiSeq 2000 paired end sequencing; Illumina bodyMap2 transcriptome	Illumina bodyMap2 transcriptome					68.57				0
ERP000546	ERS025093	ERX011224	ERR030858	ILLUMINA	Illumina HiSeq 2000	SINGLE	77229855	2011-03-17	Illumina bodyMap2 transcriptome	Illumina HiSeq 2000 paired end sequencing; Illumina bodyMap2 transcriptome	Illumina bodyMap2 transcriptome					68.4				0
ERP000546	ERS025093	ERX011201	ERR030864	ILLUMINA	Illumina HiSeq 2000	SINGLE	77258890	2011-03-17	Illumina bodyMap2 transcriptome	Illumina HiSeq 2000 paired end sequencing; Illumina bodyMap2 transcriptome	Illumina bodyMap2 transcriptome					68.57				0
ERP000546	ERS025093	ERX011206	ERR030865	ILLUMINA	Illumina HiSeq 2000	SINGLE	75982104	2011-03-17	Illumina bodyMap2 transcriptome	Illumina HiSeq 2000 paired end sequencing; Illumina bodyMap2 transcriptome	Illumina bodyMap2 transcriptome					68.34				0
ERP000546	ERS025094	ERX011202	ERR030902	ILLUMINA	Illumina HiSeq 2000	SINGLE	82044319	2011-03-17	Illumina bodyMap2 transcriptome	Illumina HiSeq 2000 paired end sequencing; Illumina bodyMap2 transcriptome	Illumina bodyMap2 transcriptome			Male	Caucasian	90.16				1
SRP008976	SRS267240	SRX101420	SRR353635	ILLUMINA	Illumina Genome Analyzer	PAIRED	55832787	2012-03-29	Personal Omics Profiling Reveals Dynamic Molecular Phenotypes and Actionable Medical Risks	Illumina Genome Analyzer paired end sequencing; GSM818563: RNA-Seq of timepoint 1	GSM818563: RNA-Seq of timepoint 1	Hematopoietic cells	PBMCs	Male	Caucasian	77.82				0
SRP008976	SRS267241	SRX101421	SRR353636	ILLUMINA	Illumina Genome Analyzer	PAIRED	58556881	2012-03-29	Personal Omics Profiling Reveals Dynamic Molecular Phenotypes and Actionable Medical Risks	Illumina Genome Analyzer paired end sequencing; GSM818564: RNA-Seq of timepoint 2	GSM818564: RNA-Seq of timepoint 2	Hematopoietic cells	PBMCs	Male	Caucasian	88.43				0
SRP008976	SRS267242	SRX101422	SRR353637	ILLUMINA	Illumina Genome Analyzer	PAIRED	80616879	2012-03-29	Personal Omics Profiling Reveals Dynamic Molecular Phenotypes and Actionable Medical Risks	Illumina Genome Analyzer paired end sequencing; GSM818565: RNA-Seq of timepoint 3	GSM818565: RNA-Seq of timepoint 3	Hematopoietic cells	PBMCs	Male	Caucasian	90.08				0
SRP008976	SRS267243	SRX101423	SRR353638	ILLUMINA	Illumina Genome Analyzer	PAIRED	94699648	2012-03-29	Personal Omics Profiling Reveals Dynamic Molecular Phenotypes and Actionable Medical Risks	Illumina Genome Analyzer paired end sequencing; GSM818566: RNA-Seq of timepoint 5	GSM818566: RNA-Seq of timepoint 5	Hematopoietic cells	PBMCs	Male	Caucasian	92.55				0
SRP008976	SRS267245	SRX101425	SRR353640	ILLUMINA	Illumina Genome Analyzer	PAIRED	109187827	2012-03-29	Personal Omics Profiling Reveals Dynamic Molecular Phenotypes and Actionable Medical Risks	Illumina Genome Analyzer paired end sequencing; GSM818568: RNA-Seq of timepoint 7	GSM818568: RNA-Seq of timepoint 7	Hematopoietic cells	PBMCs	Male	Caucasian	90.42				0
SRP008976	SRS267246	SRX101426	SRR353641	ILLUMINA	Illumina Genome Analyzer	PAIRED	103371643	2012-03-29	Personal Omics Profiling Reveals Dynamic Molecular Phenotypes and Actionable Medical Risks	Illumina Genome Analyzer paired end sequencing; GSM818569: RNA-Seq of timepoint 8	GSM818569: RNA-Seq of timepoint 8	Hematopoietic cells	PBMCs	Male	Caucasian	91.37				0
SRP008976	SRS267247	SRX101427	SRR353642	ILLUMINA	Illumina Genome Analyzer	PAIRED	82862142	2012-03-29	Personal Omics Profiling Reveals Dynamic Molecular Phenotypes and Actionable Medical Risks	Illumina Genome Analyzer paired end sequencing; GSM818570: RNA-Seq of timepoint 9	GSM818570: RNA-Seq of timepoint 9	Hematopoietic cells	PBMCs	Male	Caucasian	86.22				0
SRP008976	SRS267248	SRX101428	SRR353643	ILLUMINA	Illumina Genome Analyzer	PAIRED	84909358	2012-03-29	Personal Omics Profiling Reveals Dynamic Molecular Phenotypes and Actionable Medical Risks	Illumina Genome Analyzer paired end sequencing; GSM818571: RNA-Seq of timepoint 10	GSM818571: RNA-Seq of timepoint 10	Hematopoietic cells	PBMCs	Male	Caucasian	88.56				0
SRP008976	SRS267249	SRX101429	SRR353644	ILLUMINA	Illumina Genome Analyzer	PAIRED	77063049	2012-03-29	Personal Omics Profiling Reveals Dynamic Molecular Phenotypes and Actionable Medical Risks	Illumina Genome Analyzer paired end sequencing; GSM818572: RNA-Seq of timepoint 11	GSM818572: RNA-Seq of timepoint 11	Hematopoietic cells	PBMCs	Male	Caucasian	88.18				0
SRP008976	SRS267250	SRX101430	SRR353645	ILLUMINA	Illumina Genome Analyzer	PAIRED	78768535	2012-03-29	Personal Omics Profiling Reveals Dynamic Molecular Phenotypes and Actionable Medical Risks	Illumina Genome Analyzer paired end sequencing; GSM818573: RNA-Seq of timepoint 12	GSM818573: RNA-Seq of timepoint 12	Hematopoietic cells	PBMCs	Male	Caucasian	88.91				0
SRP008976	SRS267251	SRX101431	SRR353646	ILLUMINA	Illumina Genome Analyzer	PAIRED	91691759	2012-03-29	Personal Omics Profiling Reveals Dynamic Molecular Phenotypes and Actionable Medical Risks	Illumina Genome Analyzer paired end sequencing; GSM818574: RNA-Seq of timepoint 13	GSM818574: RNA-Seq of timepoint 13	Hematopoietic cells	PBMCs	Male	Caucasian	87.82				0
SRP008976	SRS267252	SRX101432	SRR353647	ILLUMINA	Illumina Genome Analyzer	PAIRED	82196938	2012-03-29	Personal Omics Profiling Reveals Dynamic Molecular Phenotypes and Actionable Medical Risks	Illumina Genome Analyzer paired end sequencing; GSM818575: RNA-Seq of timepoint 14	GSM818575: RNA-Seq of timepoint 14	Hematopoietic cells	PBMCs	Male	Caucasian	87.19				0
SRP008976	SRS267253	SRX101433	SRR353648	ILLUMINA	Illumina Genome Analyzer	PAIRED	98333014	2012-03-29	Personal Omics Profiling Reveals Dynamic Molecular Phenotypes and Actionable Medical Risks	Illumina Genome Analyzer paired end sequencing; GSM818576: RNA-Seq of timepoint 15	GSM818576: RNA-Seq of timepoint 15	Hematopoietic cells	PBMCs	Male	Caucasian	86.64				0
SRP008976	SRS267254	SRX101434	SRR353649	ILLUMINA	Illumina Genome Analyzer	PAIRED	83998055	2012-03-29	Personal Omics Profiling Reveals Dynamic Molecular Phenotypes and Actionable Medical Risks	Illumina Genome Analyzer paired end sequencing; GSM818577: RNA-Seq of timepoint 16	GSM818577: RNA-Seq of timepoint 16	Hematopoietic cells	PBMCs	Male	Caucasian	91.21				0
SRP008976	SRS267255	SRX101435	SRR353650	ILLUMINA	Illumina Genome Analyzer	PAIRED	74644764	2012-03-29	Personal Omics Profiling Reveals Dynamic Molecular Phenotypes and Actionable Medical Risks	Illumina Genome Analyzer paired end sequencing; GSM818578: RNA-Seq of timepoint 17	GSM818578: RNA-Seq of timepoint 17	Hematopoietic cells	PBMCs	Male	Caucasian	88.08				0
SRP008976	SRS267256	SRX101436	SRR353651	ILLUMINA	Illumina Genome Analyzer	PAIRED	62900817	2012-03-29	Personal Omics Profiling Reveals Dynamic Molecular Phenotypes and Actionable Medical Risks	Illumina Genome Analyzer paired end sequencing; GSM818579: RNA-Seq of timepoint 18	GSM818579: RNA-Seq of timepoint 18	Hematopoietic cells	PBMCs	Male	Caucasian	86.28				0
SRP008976	SRS267257	SRX101437	SRR353652	ILLUMINA	Illumina Genome Analyzer	PAIRED	59675717	2012-03-29	Personal Omics Profiling Reveals Dynamic Molecular Phenotypes and Actionable Medical Risks	Illumina Genome Analyzer paired end sequencing; GSM818580: RNA-Seq of timepoint 19	GSM818580: RNA-Seq of timepoint 19	Hematopoietic cells	PBMCs	Male	Caucasian	84.76				0
SRP008976	SRS267258	SRX101438	SRR353653	ILLUMINA	Illumina Genome Analyzer	PAIRED	62821228	2012-03-29	Personal Omics Profiling Reveals Dynamic Molecular Phenotypes and Actionable Medical Risks	Illumina Genome Analyzer paired end sequencing; GSM818581: RNA-Seq of timepoint 20	GSM818581: RNA-Seq of timepoint 20	Hematopoietic cells	PBMCs	Male	Caucasian	77.11				0
SRP008976	SRS267259	SRX101439	SRR353654	ILLUMINA	Illumina Genome Analyzer	PAIRED	65352789	2012-03-29	Personal Omics Profiling Reveals Dynamic Molecular Phenotypes and Actionable Medical Risks	Illumina Genome Analyzer paired end sequencing; GSM818582: RNA-Seq of timepoint 21	GSM818582: RNA-Seq of timepoint 21	Hematopoietic cells	PBMCs	Male	Caucasian	79.27				0
SRP009105	SRS371333	SRX198032	SRR597814	ILLUMINA	Illumina Genome Analyzer IIx	SINGLE	27284693	2012-12-03	Bromodomain-Containing-Protein 4 (BRD4) Regulates RNA Polymerase II Serine 2 Phosphorylation in Human CD4+ T Cells	Illumina Genome Analyzer IIx paired end sequencing; GSM1022942: mRNA_JQ1treated_Tcell_RNAseq; Homo sapiens; RNA-Seq	GSM1022942: mRNA_JQ1treated_Tcell_RNAseq; Homo sapiens; RNA-Seq	Hematopoietic cells	T-lymphocytes			98.17				0
SRP009123	SRS269182	SRX103485	SRR358994	ILLUMINA	Illumina Genome Analyzer IIx	SINGLE	30725894	2013-05-04	Transcriptome sequencing of human hepatocellular carcinoma	Illumina Genome Analyzer IIx paired end sequencing; GSM823518: HCC448N; Homo sapiens; cDNA	GSM823518: HCC448N; Homo sapiens; cDNA	Liver				86.7	1			0
SRP009123	SRS269184	SRX103487	SRR358996	ILLUMINA	Illumina Genome Analyzer IIx	SINGLE	30748883	2013-05-04	Transcriptome sequencing of human hepatocellular carcinoma	Illumina Genome Analyzer IIx paired end sequencing; GSM823520: HCC473N; Homo sapiens; cDNA	GSM823520: HCC473N; Homo sapiens; cDNA	Liver				87.38	1			0
SRP009123	SRS269186	SRX103489	SRR358998	ILLUMINA	Illumina Genome Analyzer IIx	SINGLE	31701232	2013-05-04	Transcriptome sequencing of human hepatocellular carcinoma	Illumina Genome Analyzer IIx paired end sequencing; GSM823522: HCC510N; Homo sapiens; cDNA	GSM823522: HCC510N; Homo sapiens; cDNA	Liver				85.94	1			0
SRP009144	SRS269340	SRX103804	SRR359290	ILLUMINA	Illumina Genome Analyzer II	SINGLE	23258943	2011-11-03	Transcriptomic profiling of a glioblastoma multiforme patient with matched control brain tissue	Illumina Genome Analyzer II paired end sequencing; GSM824253: Peripheral brain tissue; Homo sapiens; cDNA	GSM824253: Peripheral brain tissue; Homo sapiens; cDNA	Brain				82.38	1			0
SRP009378	SRS271107	SRX106075	SRR365002	ABI_SOLID	AB SOLiD System 3.0	SINGLE	141152957	2013-02-22	Tumor Progression in a Patient with Metastatic Neuroblastoma	AB SOLiD System 3.0 paired end sequencing; NB1001_T	NB1001_T					88.54	1			0
ERP000546	ERS025094	ERX011203	ERR030873	ILLUMINA	Illumina HiSeq 2000	PAIRED	81836199	2011-03-17	Illumina bodyMap2 transcriptome	Illumina HiSeq 2000 paired end sequencing; Illumina bodyMap2 transcriptome	Illumina bodyMap2 transcriptome			Male	Caucasian	87.98				0
SRP009386	SRS271152	SRX106046	SRR364829	ILLUMINA	Illumina Genome Analyzer IIx	PAIRED	35449852	2012-09-04	Transcriptome of normal,paracancerous and cancerous colon tissues based on RNA-seq method	Illumina Genome Analyzer IIx paired end sequencing; GSM835561: Colon tissue from human s1,normal; Homo sapiens; RNA-Seq	GSM835561: Colon tissue from human s1,normal; Homo sapiens; RNA-Seq	Large intestine				89.13				0
SRP009386	SRS271153	SRX106047	SRR364830	ILLUMINA	Illumina Genome Analyzer IIx	PAIRED	40411730	2012-09-04	Transcriptome of normal,paracancerous and cancerous colon tissues based on RNA-seq method	Illumina Genome Analyzer IIx paired end sequencing; GSM835562: Colon tissue from human s2,paracancerous; Homo sapiens; RNA-Seq	GSM835562: Colon tissue from human s2,paracancerous; Homo sapiens; RNA-Seq	Large intestine				87.86	1			0
SRP009840	SRS282464	SRX111566	SRR389816	ILLUMINA	Illumina Genome Analyzer IIx	SINGLE	58056470	2013-02-08	Outgrowth of Clones Carrying Mutations in Cytosolic 5â€™-Nucleotidase II in Childhood Relapsed Acute Lymphoblastic Leukemia	Illumina Genome Analyzer IIx paired end sequencing; p1.D	p1.D	Hematopoietic cells	ALL			88.64	1			0
SRP009840	SRS282466	SRX113709	SRR393826	ILLUMINA	Illumina Genome Analyzer IIx	PAIRED	35426357	2013-02-08	Outgrowth of Clones Carrying Mutations in Cytosolic 5â€™-Nucleotidase II in Childhood Relapsed Acute Lymphoblastic Leukemia	Illumina Genome Analyzer IIx paired end sequencing; p2.D	p2.D	Hematopoietic cells	ALL			71.76	1			0
SRP009840	SRS282468	SRX113634	SRR393745	ILLUMINA	Illumina Genome Analyzer IIx	PAIRED	48440607	2013-02-08	Outgrowth of Clones Carrying Mutations in Cytosolic 5â€™-Nucleotidase II in Childhood Relapsed Acute Lymphoblastic Leukemia	Illumina Genome Analyzer IIx paired end sequencing; p3.D	p3.D	Hematopoietic cells	ALL			72.71	1			0
SRP009840	SRS282470	SRX113637	SRR393824	ILLUMINA	Illumina Genome Analyzer IIx	SINGLE	50152675	2013-02-08	Outgrowth of Clones Carrying Mutations in Cytosolic 5â€™-Nucleotidase II in Childhood Relapsed Acute Lymphoblastic Leukemia	Illumina Genome Analyzer IIx paired end sequencing; p9.D	p9.D	Hematopoietic cells	ALL			84.64	1			0
SRP009840	SRS282473	SRX113712	SRR393829	ILLUMINA	Illumina Genome Analyzer IIx	SINGLE	37899921	2013-02-08	Outgrowth of Clones Carrying Mutations in Cytosolic 5â€™-Nucleotidase II in Childhood Relapsed Acute Lymphoblastic Leukemia	Illumina Genome Analyzer IIx paired end sequencing; p4.R	p4.R	Hematopoietic cells	ALL			85.9	1			0
SRP009840	SRS282474	SRX113713	SRR393830	ILLUMINA	Illumina Genome Analyzer IIx	SINGLE	42281953	2013-02-18	Outgrowth of Clones Carrying Mutations in Cytosolic 5â€™-Nucleotidase II in Childhood Relapsed Acute Lymphoblastic Leukemia	Illumina Genome Analyzer IIx paired end sequencing; p5.D	p5.D	Hematopoietic cells	ALL			84.4	1			0
SRP009840	SRS282477	SRX113716	SRR393833	ILLUMINA	Illumina Genome Analyzer IIx	SINGLE	58352328	2013-02-08	Outgrowth of Clones Carrying Mutations in Cytosolic 5â€™-Nucleotidase II in Childhood Relapsed Acute Lymphoblastic Leukemia	Illumina Genome Analyzer IIx paired end sequencing; p10.R	p10.R	Hematopoietic cells	ALL			79.92	1			0
SRP009840	SRS282478	SRX113638	SRR393747	ILLUMINA	Illumina Genome Analyzer IIx	PAIRED	50824566	2013-02-08	Outgrowth of Clones Carrying Mutations in Cytosolic 5â€™-Nucleotidase II in Childhood Relapsed Acute Lymphoblastic Leukemia	Illumina Genome Analyzer IIx paired end sequencing; p6.D	p6.D	Hematopoietic cells	ALL			73.31	1			0
SRP009840	SRS282480	SRX113640	SRR393749	ILLUMINA	Illumina Genome Analyzer IIx	PAIRED	37880464	2013-02-08	Outgrowth of Clones Carrying Mutations in Cytosolic 5â€™-Nucleotidase II in Childhood Relapsed Acute Lymphoblastic Leukemia	Illumina Genome Analyzer IIx paired end sequencing; p7.D	p7.D	Hematopoietic cells	ALL			73.64	1			0
SRP009840	SRS282483	SRX113718	SRR393835	ILLUMINA	Illumina Genome Analyzer IIx	SINGLE	41954573	2013-02-08	Outgrowth of Clones Carrying Mutations in Cytosolic 5â€™-Nucleotidase II in Childhood Relapsed Acute Lymphoblastic Leukemia	Illumina Genome Analyzer IIx paired end sequencing; p8.R	p8.R	Hematopoietic cells	ALL			81.85	1			0
SRP010166	SRS285049	SRX114707	SRR396814	ILLUMINA	Illumina Genome Analyzer II	PAIRED	17281874	2012-06-11	Deep Sequence Analysis of non-small cell lung cancer: Integrated analysis of gene expression, alternative splicing, and single nucleotide variations in lung adenocarcinomas with and without oncogenic KRAS mutations	Illumina Genome Analyzer II paired end sequencing; GSM857479: LU242A_mRNA; Homo sapiens; RNA-Seq	GSM857479: LU242A_mRNA; Homo sapiens; RNA-Seq	Lung				87.87	1			0
SRP010384	SRS287344	SRX116411	SRR400342	ILLUMINA	Illumina Genome Analyzer IIx	PAIRED	37079293	2013-01-10	Transcriptome of normal, paracancerouse and cancerous bladder tissues based on RNA-Seq method	Illumina Genome Analyzer IIx paired end sequencing; GSM863055: bladder tissue from human s1, normal; Homo sapiens; RNA-Seq	GSM863055: bladder tissue from human s1, normal; Homo sapiens; RNA-Seq	Bladder				91.12				0
SRP010384	SRS287346	SRX116413	SRR400344	ILLUMINA	Illumina Genome Analyzer IIx	PAIRED	38720429	2013-01-10	Transcriptome of normal, paracancerouse and cancerous bladder tissues based on RNA-Seq method	Illumina Genome Analyzer IIx paired end sequencing; GSM863057: bladder tissue from human s3, cancerous; Homo sapiens; RNA-Seq	GSM863057: bladder tissue from human s3, cancerous; Homo sapiens; RNA-Seq	Bladder				87.76	1			0
SRP010483	SRS290091	SRX117471	SRR401816	ILLUMINA	Illumina Genome Analyzer II	PAIRED	5958263	2012-03-12	The human pancreatic islet transcriptome: impact of pro-inflammatory cytokines	Illumina Genome Analyzer II paired end sequencing; GSM865292: islet preparation 1 under cytokine treatment; Homo sapiens; RNA-Seq	GSM865292: islet preparation 1 under cytokine treatment; Homo sapiens; RNA-Seq	Pancreas				85.93				0
SRP010483	SRS290093	SRX117473	SRR401818	ILLUMINA	Illumina Genome Analyzer II	PAIRED	27709013	2012-03-12	The human pancreatic islet transcriptome: impact of pro-inflammatory cytokines	Illumina Genome Analyzer II paired end sequencing; GSM865294: islet preparation 2 under cytokine treatment; Homo sapiens; RNA-Seq	GSM865294: islet preparation 2 under cytokine treatment; Homo sapiens; RNA-Seq	Pancreas				92.7				0
SRP010483	SRS290094	SRX117474	SRR401819	ILLUMINA	Illumina Genome Analyzer II	PAIRED	28702757	2012-03-12	The human pancreatic islet transcriptome: impact of pro-inflammatory cytokines	Illumina Genome Analyzer II paired end sequencing; GSM865295: islet preparation 3 under control condition; Homo sapiens; RNA-Seq	GSM865295: islet preparation 3 under control condition; Homo sapiens; RNA-Seq	Pancreas				92.48				0
SRP010644	SRS290720	SRX118091	SRR403004	ILLUMINA	Illumina Genome Analyzer IIx	SINGLE	4712901	2012-12-04	Rescue Of Dysfunctional Autophagy By Peptide IDR-1018 Attenuates Hyperinflammatory Phenotype Of Cystic Fibrosis Cells (RNA-seq)	Illumina Genome Analyzer IIx paired end sequencing; GSM867278: Untreated PBMC-CF patient D1-2; Homo sapiens; RNA-Seq	GSM867278: Untreated PBMC-CF patient D1-2; Homo sapiens; RNA-Seq					82.65				0
SRP010644	SRS290721	SRX118092	SRR403005	ILLUMINA	Illumina Genome Analyzer IIx	SINGLE	4351673	2012-12-04	Rescue Of Dysfunctional Autophagy By Peptide IDR-1018 Attenuates Hyperinflammatory Phenotype Of Cystic Fibrosis Cells (RNA-seq)	Illumina Genome Analyzer IIx paired end sequencing; GSM867279: Treated with Flageline at 0.25 ug/ml for 4 hours-PBMC-CF patient D1-2; Homo sapiens; RNA-Seq	GSM867279: Treated with Flageline at 0.25 ug/ml for 4 hours-PBMC-CF patient D1-2; Homo sapiens; RNA-Seq					83.71				0
SRP010644	SRS290724	SRX118095	SRR403008	ILLUMINA	Illumina Genome Analyzer IIx	SINGLE	4086887	2012-12-04	Rescue Of Dysfunctional Autophagy By Peptide IDR-1018 Attenuates Hyperinflammatory Phenotype Of Cystic Fibrosis Cells (RNA-seq)	Illumina Genome Analyzer IIx paired end sequencing; GSM867282: Treated with Flageline at 0.25 ug/ml for 4 hours-PBMC-CF patient D-2; Homo sapiens; RNA-Seq	GSM867282: Treated with Flageline at 0.25 ug/ml for 4 hours-PBMC-CF patient D-2; Homo sapiens; RNA-Seq					83.8				0
SRP010644	SRS290728	SRX118099	SRR403012	ILLUMINA	Illumina Genome Analyzer IIx	SINGLE	2164384	2012-12-04	Rescue Of Dysfunctional Autophagy By Peptide IDR-1018 Attenuates Hyperinflammatory Phenotype Of Cystic Fibrosis Cells (RNA-seq)	Illumina Genome Analyzer IIx paired end sequencing; GSM867286: Treated with 0.25 ug/ml of Flageline and 20 ug/ml of 1018 for 4 hours. PBMC-CF patient D-3; Homo sapiens; RNA-Seq	GSM867286: Treated with 0.25 ug/ml of Flageline and 20 ug/ml of 1018 for 4 hours. PBMC-CF patient D-3; Homo sapiens; RNA-Seq					85.25				0
SRP010644	SRS290729	SRX118100	SRR403013	ILLUMINA	Illumina Genome Analyzer IIx	SINGLE	7852927	2012-12-04	Rescue Of Dysfunctional Autophagy By Peptide IDR-1018 Attenuates Hyperinflammatory Phenotype Of Cystic Fibrosis Cells (RNA-seq)	Illumina Genome Analyzer IIx paired end sequencing; GSM867287: Untreated PBMC-CF patient D-4; Homo sapiens; RNA-Seq	GSM867287: Untreated PBMC-CF patient D-4; Homo sapiens; RNA-Seq					83.37				0
SRP011977	SRS304711	SRX131954	SRR449360	ILLUMINA	Illumina Genome Analyzer IIx	PAIRED	17303808	2013-04-02	High-throughput transcriptome sequencing of an AML-M2 patient in two stages: primary tumor and remission.	Illumina Genome Analyzer IIx paired end sequencing; GSM903660: peripheral blood from sample 1, primary tumor; Homo sapiens; RNA-Seq	GSM903660: peripheral blood from sample 1, primary tumor; Homo sapiens; RNA-Seq	Hematopoietic cells	AML			94.17	1			0
SRP012167	SRS308865	SRX140503	SRR479052	ILLUMINA	Illumina HiSeq 2000	PAIRED	12647534	2012-09-24	DPN and Tamoxifen treatments of parathyroid adenoma cells	Illumina HiSeq 2000 paired end sequencing; GSM913873: Control 24h - Adenoma 1; Homo sapiens; RNA-Seq	GSM913873: Control 24h - Adenoma 1; Homo sapiens; RNA-Seq	Parathyroid gland				85.48	1			0
SRP012167	SRS308867	SRX140505	SRR479054	ILLUMINA	Illumina HiSeq 2000	PAIRED	8096699	2012-09-24	DPN and Tamoxifen treatments of parathyroid adenoma cells	Illumina HiSeq 2000 paired end sequencing; GSM913875: DPN 24h - Adenoma 1; Homo sapiens; RNA-Seq	GSM913875: DPN 24h - Adenoma 1; Homo sapiens; RNA-Seq	Parathyroid gland				75.48	1			0
SRP012167	SRS308868	SRX140506	SRR479055	ILLUMINA	Illumina HiSeq 2000	PAIRED	13064327	2012-09-24	DPN and Tamoxifen treatments of parathyroid adenoma cells	Illumina HiSeq 2000 paired end sequencing; GSM913876: DPN 48h - Adenoma 1; Homo sapiens; RNA-Seq	GSM913876: DPN 48h - Adenoma 1; Homo sapiens; RNA-Seq	Parathyroid gland				87.14	1			0
SRP012167	SRS308869	SRX140507	SRR479056	ILLUMINA	Illumina HiSeq 2000	PAIRED	7577623	2012-09-24	DPN and Tamoxifen treatments of parathyroid adenoma cells	Illumina HiSeq 2000 paired end sequencing; GSM913877: OHT 24h - Adenoma 1; Homo sapiens; RNA-Seq	GSM913877: OHT 24h - Adenoma 1; Homo sapiens; RNA-Seq	Parathyroid gland				87.82	1			0
SRP012167	SRS308870	SRX140508	SRR479057	ILLUMINA	Illumina HiSeq 2000	PAIRED	10391939	2012-09-24	DPN and Tamoxifen treatments of parathyroid adenoma cells	Illumina HiSeq 2000 paired end sequencing; GSM913878: OHT 48h - Adenoma 1; Homo sapiens; RNA-Seq	GSM913878: OHT 48h - Adenoma 1; Homo sapiens; RNA-Seq	Parathyroid gland				87.85	1			0
SRP012167	SRS308872	SRX140510	SRR479059	ILLUMINA	Illumina HiSeq 2000	PAIRED	9321546	2012-09-24	DPN and Tamoxifen treatments of parathyroid adenoma cells	Illumina HiSeq 2000 paired end sequencing; GSM913880: Control 48h - Adenoma 2; Homo sapiens; RNA-Seq	GSM913880: Control 48h - Adenoma 2; Homo sapiens; RNA-Seq	Parathyroid gland				86.28	1			0
SRP012167	SRS308873	SRX140511	SRR479060	ILLUMINA	Illumina HiSeq 2000	PAIRED	7206376	2012-09-24	DPN and Tamoxifen treatments of parathyroid adenoma cells	Illumina HiSeq 2000 paired end sequencing; GSM913881: DPN 24h - Adenoma 2; Homo sapiens; RNA-Seq	GSM913881: DPN 24h - Adenoma 2; Homo sapiens; RNA-Seq	Parathyroid gland				85.61	1			0
SRP012167	SRS308873	SRX140511	SRR479061	ILLUMINA	Illumina HiSeq 2000	PAIRED	25500684	2012-09-24	DPN and Tamoxifen treatments of parathyroid adenoma cells	Illumina HiSeq 2000 paired end sequencing; GSM913881: DPN 24h - Adenoma 2; Homo sapiens; RNA-Seq	GSM913881: DPN 24h - Adenoma 2; Homo sapiens; RNA-Seq	Parathyroid gland				86.31	1			0
SRP012167	SRS308874	SRX140512	SRR479062	ILLUMINA	Illumina HiSeq 2000	PAIRED	10786810	2012-09-24	DPN and Tamoxifen treatments of parathyroid adenoma cells	Illumina HiSeq 2000 paired end sequencing; GSM913882: DPN 48h - Adenoma 2; Homo sapiens; RNA-Seq	GSM913882: DPN 48h - Adenoma 2; Homo sapiens; RNA-Seq	Parathyroid gland				87.84	1			0
SRP012167	SRS308875	SRX140513	SRR479063	ILLUMINA	Illumina HiSeq 2000	PAIRED	7273871	2012-09-24	DPN and Tamoxifen treatments of parathyroid adenoma cells	Illumina HiSeq 2000 paired end sequencing; GSM913883: OHT 24h - Adenoma 2; Homo sapiens; RNA-Seq	GSM913883: OHT 24h - Adenoma 2; Homo sapiens; RNA-Seq	Parathyroid gland				88.67	1			0
SRP012167	SRS308875	SRX140513	SRR479064	ILLUMINA	Illumina HiSeq 2000	PAIRED	22627219	2012-09-24	DPN and Tamoxifen treatments of parathyroid adenoma cells	Illumina HiSeq 2000 paired end sequencing; GSM913883: OHT 24h - Adenoma 2; Homo sapiens; RNA-Seq	GSM913883: OHT 24h - Adenoma 2; Homo sapiens; RNA-Seq	Parathyroid gland				89	1			0
SRP012167	SRS308876	SRX140514	SRR479065	ILLUMINA	Illumina HiSeq 2000	PAIRED	11031336	2012-09-24	DPN and Tamoxifen treatments of parathyroid adenoma cells	Illumina HiSeq 2000 paired end sequencing; GSM913884: OHT 48h - Adenoma 2; Homo sapiens; RNA-Seq	GSM913884: OHT 48h - Adenoma 2; Homo sapiens; RNA-Seq	Parathyroid gland				86.9	1			0
SRP012167	SRS308877	SRX140515	SRR479066	ILLUMINA	Illumina HiSeq 2000	PAIRED	10101282	2012-09-24	DPN and Tamoxifen treatments of parathyroid adenoma cells	Illumina HiSeq 2000 paired end sequencing; GSM913885: Control 24h - Adenoma 3; Homo sapiens; RNA-Seq	GSM913885: Control 24h - Adenoma 3; Homo sapiens; RNA-Seq	Parathyroid gland				87.14	1			0
SRP012167	SRS308878	SRX140516	SRR479067	ILLUMINA	Illumina HiSeq 2000	PAIRED	10881162	2012-09-24	DPN and Tamoxifen treatments of parathyroid adenoma cells	Illumina HiSeq 2000 paired end sequencing; GSM913886: Control 48h - Adenoma 3; Homo sapiens; RNA-Seq	GSM913886: Control 48h - Adenoma 3; Homo sapiens; RNA-Seq	Parathyroid gland				88.12	1			0
SRP012167	SRS308879	SRX140517	SRR479068	ILLUMINA	Illumina HiSeq 2000	PAIRED	20310245	2012-09-24	DPN and Tamoxifen treatments of parathyroid adenoma cells	Illumina HiSeq 2000 paired end sequencing; GSM913887: DPN 24h - Adenoma 3; Homo sapiens; RNA-Seq	GSM913887: DPN 24h - Adenoma 3; Homo sapiens; RNA-Seq	Parathyroid gland				72.26	1			0
SRP012167	SRS308880	SRX140518	SRR479069	ILLUMINA	Illumina HiSeq 2000	PAIRED	21191392	2012-09-24	DPN and Tamoxifen treatments of parathyroid adenoma cells	Illumina HiSeq 2000 paired end sequencing; GSM913888: DPN 48h - Adenoma 3; Homo sapiens; RNA-Seq	GSM913888: DPN 48h - Adenoma 3; Homo sapiens; RNA-Seq	Parathyroid gland				89.71	1			0
SRP012167	SRS308882	SRX140520	SRR479071	ILLUMINA	Illumina HiSeq 2000	PAIRED	9797092	2012-09-24	DPN and Tamoxifen treatments of parathyroid adenoma cells	Illumina HiSeq 2000 paired end sequencing; GSM913890: OHT 48h - Adenoma 3; Homo sapiens; RNA-Seq	GSM913890: OHT 48h - Adenoma 3; Homo sapiens; RNA-Seq	Parathyroid gland				90.59	1			0
SRP012167	SRS308884	SRX140522	SRR479073	ILLUMINA	Illumina HiSeq 2000	PAIRED	9619110	2012-09-24	DPN and Tamoxifen treatments of parathyroid adenoma cells	Illumina HiSeq 2000 paired end sequencing; GSM913892: DPN 24h - Adenoma 4; Homo sapiens; RNA-Seq	GSM913892: DPN 24h - Adenoma 4; Homo sapiens; RNA-Seq	Parathyroid gland				87.99	1			0
SRP012167	SRS308885	SRX140523	SRR479074	ILLUMINA	Illumina HiSeq 2000	PAIRED	6085684	2012-09-24	DPN and Tamoxifen treatments of parathyroid adenoma cells	Illumina HiSeq 2000 paired end sequencing; GSM913893: DPN 48h - Adenoma 4; Homo sapiens; RNA-Seq	GSM913893: DPN 48h - Adenoma 4; Homo sapiens; RNA-Seq	Parathyroid gland				87.53	1			0
SRP012167	SRS308885	SRX140523	SRR479075	ILLUMINA	Illumina HiSeq 2000	PAIRED	12359980	2012-09-24	DPN and Tamoxifen treatments of parathyroid adenoma cells	Illumina HiSeq 2000 paired end sequencing; GSM913893: DPN 48h - Adenoma 4; Homo sapiens; RNA-Seq	GSM913893: DPN 48h - Adenoma 4; Homo sapiens; RNA-Seq	Parathyroid gland				87.13	1			0
SRP012167	SRS308886	SRX140524	SRR479076	ILLUMINA	Illumina HiSeq 2000	PAIRED	7933101	2012-09-24	DPN and Tamoxifen treatments of parathyroid adenoma cells	Illumina HiSeq 2000 paired end sequencing; GSM913894: OHT 24h - Adenoma 4; Homo sapiens; RNA-Seq	GSM913894: OHT 24h - Adenoma 4; Homo sapiens; RNA-Seq	Parathyroid gland				90.06	1			0
SRP012167	SRS308887	SRX140525	SRR479077	ILLUMINA	Illumina HiSeq 2000	PAIRED	7303783	2012-09-24	DPN and Tamoxifen treatments of parathyroid adenoma cells	Illumina HiSeq 2000 paired end sequencing; GSM913895: OHT 48h - Adenoma 4; Homo sapiens; RNA-Seq	GSM913895: OHT 48h - Adenoma 4; Homo sapiens; RNA-Seq	Parathyroid gland				88.7	1			0
SRP012167	SRS308887	SRX140525	SRR479078	ILLUMINA	Illumina HiSeq 2000	PAIRED	13411979	2012-09-24	DPN and Tamoxifen treatments of parathyroid adenoma cells	Illumina HiSeq 2000 paired end sequencing; GSM913895: OHT 48h - Adenoma 4; Homo sapiens; RNA-Seq	GSM913895: OHT 48h - Adenoma 4; Homo sapiens; RNA-Seq	Parathyroid gland				88.42	1			0
SRP012656	SRS312066	SRX145876	SRR493937	ILLUMINA	Illumina Genome Analyzer IIx	PAIRED	38578484	2013-05-25	GSE37764: A high dimensional deep sequencing study of non-small cell lung adenocarcinoma in never-smoker Korean females [Seq]	Illumina Genome Analyzer IIx paired end sequencing; GSM927308: Non-smoker female, NSCLC, RNA-seq [P1N]; Homo sapiens; RNA-Seq	GSM927308: Non-smoker female, NSCLC, RNA-seq [P1N]; Homo sapiens; RNA-Seq	Lung		Female		87.38				0
SRP012656	SRS312066	SRX145876	SRR493938	ILLUMINA	Illumina Genome Analyzer IIx	PAIRED	38451224	2013-05-25	GSE37764: A high dimensional deep sequencing study of non-small cell lung adenocarcinoma in never-smoker Korean females [Seq]	Illumina Genome Analyzer IIx paired end sequencing; GSM927308: Non-smoker female, NSCLC, RNA-seq [P1N]; Homo sapiens; RNA-Seq	GSM927308: Non-smoker female, NSCLC, RNA-seq [P1N]; Homo sapiens; RNA-Seq	Lung		Female		87.36				0
SRP012656	SRS312068	SRX145878	SRR493941	ILLUMINA	Illumina Genome Analyzer IIx	PAIRED	34516118	2013-05-25	GSE37764: A high dimensional deep sequencing study of non-small cell lung adenocarcinoma in never-smoker Korean females [Seq]	Illumina Genome Analyzer IIx paired end sequencing; GSM927310: Non-smoker female, NSCLC, RNA-seq [P3N]; Homo sapiens; RNA-Seq	GSM927310: Non-smoker female, NSCLC, RNA-seq [P3N]; Homo sapiens; RNA-Seq	Lung		Female		92.54				0
SRP012656	SRS312068	SRX145878	SRR493942	ILLUMINA	Illumina Genome Analyzer IIx	PAIRED	34213055	2013-05-25	GSE37764: A high dimensional deep sequencing study of non-small cell lung adenocarcinoma in never-smoker Korean females [Seq]	Illumina Genome Analyzer IIx paired end sequencing; GSM927310: Non-smoker female, NSCLC, RNA-seq [P3N]; Homo sapiens; RNA-Seq	GSM927310: Non-smoker female, NSCLC, RNA-seq [P3N]; Homo sapiens; RNA-Seq	Lung		Female		92.47				0
ERP000546	ERS025095	ERX011214	ERR030898	ILLUMINA	Illumina HiSeq 2000	SINGLE	83319902	2011-03-17	Illumina bodyMap2 transcriptome	Illumina HiSeq 2000 paired end sequencing; Illumina bodyMap2 transcriptome	Illumina bodyMap2 transcriptome	Prostate		Male	Caucasian	89.28				1
ERP000546	ERS025095	ERX011205	ERR030877	ILLUMINA	Illumina HiSeq 2000	PAIRED	82334076	2011-03-17	Illumina bodyMap2 transcriptome	Illumina HiSeq 2000 paired end sequencing; Illumina bodyMap2 transcriptome	Illumina bodyMap2 transcriptome	Prostate		Male	Caucasian	88.8				0
SRP012656	SRS312073	SRX145883	SRR493951	ILLUMINA	Illumina Genome Analyzer IIx	PAIRED	28922372	2013-05-25	GSE37764: A high dimensional deep sequencing study of non-small cell lung adenocarcinoma in never-smoker Korean females [Seq]	Illumina Genome Analyzer IIx paired end sequencing; GSM927315: Non-smoker female, NSCLC, RNA-seq [P5T]; Homo sapiens; RNA-Seq	GSM927315: Non-smoker female, NSCLC, RNA-seq [P5T]; Homo sapiens; RNA-Seq	Lung		Female		84.48	1			0
SRP012656	SRS312073	SRX145883	SRR493952	ILLUMINA	Illumina Genome Analyzer IIx	PAIRED	29446392	2013-05-25	GSE37764: A high dimensional deep sequencing study of non-small cell lung adenocarcinoma in never-smoker Korean females [Seq]	Illumina Genome Analyzer IIx paired end sequencing; GSM927315: Non-smoker female, NSCLC, RNA-seq [P5T]; Homo sapiens; RNA-Seq	GSM927315: Non-smoker female, NSCLC, RNA-seq [P5T]; Homo sapiens; RNA-Seq	Lung		Female		84.52	1			0
SRP012656	SRS312074	SRX145884	SRR493953	ILLUMINA	Illumina Genome Analyzer IIx	PAIRED	27305092	2013-05-25	GSE37764: A high dimensional deep sequencing study of non-small cell lung adenocarcinoma in never-smoker Korean females [Seq]	Illumina Genome Analyzer IIx paired end sequencing; GSM927316: Non-smoker female, NSCLC, RNA-seq [P6N]; Homo sapiens; RNA-Seq	GSM927316: Non-smoker female, NSCLC, RNA-seq [P6N]; Homo sapiens; RNA-Seq	Lung		Female		87.08				0
SRP012656	SRS312074	SRX145884	SRR493954	ILLUMINA	Illumina Genome Analyzer IIx	PAIRED	26667513	2013-05-25	GSE37764: A high dimensional deep sequencing study of non-small cell lung adenocarcinoma in never-smoker Korean females [Seq]	Illumina Genome Analyzer IIx paired end sequencing; GSM927316: Non-smoker female, NSCLC, RNA-seq [P6N]; Homo sapiens; RNA-Seq	GSM927316: Non-smoker female, NSCLC, RNA-seq [P6N]; Homo sapiens; RNA-Seq	Lung		Female		87.1				0
SRP012656	SRS312076	SRX145886	SRR493957	ILLUMINA	Illumina Genome Analyzer IIx	PAIRED	31699725	2013-05-25	GSE37764: A high dimensional deep sequencing study of non-small cell lung adenocarcinoma in never-smoker Korean females [Seq]	Illumina Genome Analyzer IIx paired end sequencing; GSM927318: Non-smoker female, NSCLC, RNA-seq [P8N]; Homo sapiens; RNA-Seq	GSM927318: Non-smoker female, NSCLC, RNA-seq [P8N]; Homo sapiens; RNA-Seq	Lung		Female		86.01				0
SRP012656	SRS312076	SRX145886	SRR493958	ILLUMINA	Illumina Genome Analyzer IIx	PAIRED	30985785	2013-05-25	GSE37764: A high dimensional deep sequencing study of non-small cell lung adenocarcinoma in never-smoker Korean females [Seq]	Illumina Genome Analyzer IIx paired end sequencing; GSM927318: Non-smoker female, NSCLC, RNA-seq [P8N]; Homo sapiens; RNA-Seq	GSM927318: Non-smoker female, NSCLC, RNA-seq [P8N]; Homo sapiens; RNA-Seq	Lung		Female		86.11				0
SRP001563	SRS009365	SRX014935	SRR032245	ILLUMINA	Illumina Genome Analyzer	SINGLE	43291432	2010-09-23	Polymorphic cis- and trans-regulation of human gene expression	Illumina Genome Analyzer paired end sequencing; GSM424327: GM07056_RNAseq	GSM424327: GM07056_RNAseq	Hematopoietic cells	Lymphoblasts			76.91		1		0
SRP001563	SRS009391	SRX014961	SRR032271	ILLUMINA	Illumina Genome Analyzer	SINGLE	45066631	2010-09-23	Polymorphic cis- and trans-regulation of human gene expression	Illumina Genome Analyzer paired end sequencing; GSM424353: GM12750_RNAseq	GSM424353: GM12750_RNAseq	Hematopoietic cells	Lymphoblasts			76.88		1		0
SRP013450	SRS336154	SRX150766	SRR502783	ILLUMINA	Illumina HiSeq 2000	SINGLE	156282583	2013-09-26	GSE38233: Study functions of ADAR proteins using next generation sequencing of genome and transcriptome	Illumina HiSeq 2000 paired end sequencing; GSM938891: Sample_GM12750_baseline; Homo sapiens; RNA-Seq	GSM938891: Sample_GM12750_baseline; Homo sapiens; RNA-Seq	Hematopoietic cells	Lymphoblasts			84.71		1		0
SRP013450	SRS336156	SRX150768	SRR502785	ILLUMINA	Illumina HiSeq 2000	SINGLE	307094639	2013-09-26	GSE38233: Study functions of ADAR proteins using next generation sequencing of genome and transcriptome	Illumina HiSeq 2000 paired end sequencing; GSM938893: Sample_GM12750_Directional; Homo sapiens; RNA-Seq	GSM938893: Sample_GM12750_Directional; Homo sapiens; RNA-Seq	Hematopoietic cells	Lymphoblasts			75.01		1		0
SRP013450	SRS336158	SRX150770	SRR502787	ILLUMINA	Illumina HiSeq 2000	SINGLE	300120324	2013-09-26	GSE38233: Study functions of ADAR proteins using next generation sequencing of genome and transcriptome	Illumina HiSeq 2000 paired end sequencing; GSM938895: Sample_GM12750_Directional_ADAR_KD; Homo sapiens; RNA-Seq	GSM938895: Sample_GM12750_Directional_ADAR_KD; Homo sapiens; RNA-Seq	Hematopoietic cells	Lymphoblasts			67.74		1		0
SRP013450	SRS336160	SRX150772	SRR502789	ILLUMINA	Illumina HiSeq 2000	SINGLE	83807234	2013-09-26	GSE38233: Study functions of ADAR proteins using next generation sequencing of genome and transcriptome	Illumina HiSeq 2000 paired end sequencing; GSM938897: Sample_GM12750_NT; Homo sapiens; RNA-Seq	GSM938897: Sample_GM12750_NT; Homo sapiens; RNA-Seq	Hematopoietic cells	Lymphoblasts			90.48		1		0
SRP013450	SRS336161	SRX150773	SRR502790	ILLUMINA	Illumina HiSeq 2000	SINGLE	115830949	2013-09-26	GSE38233: Study functions of ADAR proteins using next generation sequencing of genome and transcriptome	Illumina HiSeq 2000 paired end sequencing; GSM938898: Sample_GM12750_ADAR_KD; Homo sapiens; RNA-Seq	GSM938898: Sample_GM12750_ADAR_KD; Homo sapiens; RNA-Seq	Hematopoietic cells	Lymphoblasts			90.92		1		0
SRP013450	SRS336165	SRX150777	SRR502794	ILLUMINA	Illumina HiSeq 2000	SINGLE	183516921	2013-09-26	GSE38233: Study functions of ADAR proteins using next generation sequencing of genome and transcriptome	Illumina HiSeq 2000 paired end sequencing; GSM938902: Sample_GM12750_ADARkd_ATime; Homo sapiens; RNA-Seq	GSM938902: Sample_GM12750_ADARkd_ATime; Homo sapiens; RNA-Seq	Hematopoietic cells	Lymphoblasts			88.11		1		0
SRP013450	SRS336166	SRX150778	SRR502795	ILLUMINA	Illumina HiSeq 2000	SINGLE	208608732	2013-09-26	GSE38233: Study functions of ADAR proteins using next generation sequencing of genome and transcriptome	Illumina HiSeq 2000 paired end sequencing; GSM938903: Sample_GM12750_ADARkd_BTime; Homo sapiens; RNA-Seq	GSM938903: Sample_GM12750_ADARkd_BTime; Homo sapiens; RNA-Seq	Hematopoietic cells	Lymphoblasts			87.21		1		0
SRP013450	SRS336167	SRX150779	SRR502796	ILLUMINA	Illumina HiSeq 2000	SINGLE	208119897	2013-09-26	GSE38233: Study functions of ADAR proteins using next generation sequencing of genome and transcriptome	Illumina HiSeq 2000 paired end sequencing; GSM938904: Sample_GM12750_ADARkd_CTime; Homo sapiens; RNA-Seq	GSM938904: Sample_GM12750_ADARkd_CTime; Homo sapiens; RNA-Seq	Hematopoietic cells	Lymphoblasts			86.56		1		0
SRP013450	SRS336168	SRX150780	SRR502797	ILLUMINA	Illumina HiSeq 2000	SINGLE	205193811	2013-09-26	GSE38233: Study functions of ADAR proteins using next generation sequencing of genome and transcriptome	Illumina HiSeq 2000 paired end sequencing; GSM938905: Sample_GM12750_ADARkd_DTime; Homo sapiens; RNA-Seq	GSM938905: Sample_GM12750_ADARkd_DTime; Homo sapiens; RNA-Seq	Hematopoietic cells	Lymphoblasts			86.3		1		0
SRP013450	SRS336169	SRX150781	SRR502798	ILLUMINA	Illumina HiSeq 2000	SINGLE	201305098	2013-09-26	GSE38233: Study functions of ADAR proteins using next generation sequencing of genome and transcriptome	Illumina HiSeq 2000 paired end sequencing; GSM938906: Sample_GM12750_nt_Dtime; Homo sapiens; RNA-Seq	GSM938906: Sample_GM12750_nt_Dtime; Homo sapiens; RNA-Seq	Hematopoietic cells	Lymphoblasts			85.23		1		0
SRP013450	SRS336173	SRX150785	SRR502802	ILLUMINA	Illumina HiSeq 2000	SINGLE	243691874	2013-09-26	GSE38233: Study functions of ADAR proteins using next generation sequencing of genome and transcriptome	Illumina HiSeq 2000 paired end sequencing; GSM938910: Sample_RNA-IP_IgG_GM12750; Homo sapiens; RNA-Seq	GSM938910: Sample_RNA-IP_IgG_GM12750; Homo sapiens; RNA-Seq	Hematopoietic cells	Lymphoblasts			60		1		0
SRP013619	SRS345378	SRX153062	SRR512065	ILLUMINA	Illumina HiSeq 2000	SINGLE	41861324	2013-02-28	Homo sapiens Transcriptome or Gene expression	Illumina HiSeq 2000 paired end sequencing; Transcriptome Analysis of Cigarette Smoke Condensate-Treated Human PBMCs	Transcriptome Analysis of Cigarette Smoke Condensate-Treated Human PBMCs					83.23				0
SRP013619	SRS345379	SRX153063	SRR512077	ILLUMINA	Illumina HiSeq 2000	SINGLE	35291587	2013-02-28	Homo sapiens Transcriptome or Gene expression	Illumina HiSeq 2000 paired end sequencing; Transcriptome Analysis of Cigarette Smoke Condensate-Treated Human PBMCs	Transcriptome Analysis of Cigarette Smoke Condensate-Treated Human PBMCs					82.94				0
SRP014146	SRS348790	SRX158080	SRR519065	ILLUMINA	Illumina Genome Analyzer II	SINGLE	28551166	2012-08-02	GSE39170: Molecular Rejuvenation of Gene Expression Pattern of Photoaged and Intrinsically Aged Human Skin by Broadband Light Treatment	Illumina Genome Analyzer II paired end sequencing; GSM957461: Patient 1 with BBL treatment; Homo sapiens; RNA-Seq	GSM957461: Patient 1 with BBL treatment; Homo sapiens; RNA-Seq	Skin		Female		60.24				0
SRP014146	SRS348796	SRX158086	SRR519071	ILLUMINA	Illumina Genome Analyzer II	SINGLE	21289691	2012-08-02	GSE39170: Molecular Rejuvenation of Gene Expression Pattern of Photoaged and Intrinsically Aged Human Skin by Broadband Light Treatment	Illumina Genome Analyzer II paired end sequencing; GSM957467: Patient 2 without BBL treatment; Homo sapiens; RNA-Seq	GSM957467: Patient 2 without BBL treatment; Homo sapiens; RNA-Seq	Skin		Female		65.17				0
SRP014574	SRS357994	SRX179361	SRR546226	ILLUMINA	Illumina Genome Analyzer IIx	PAIRED	26044445	2013-06-07	Whole genome and transcriptome sequencing of gastric cancers	Illumina Genome Analyzer IIx paired end sequencing; S119-N	S119-N	Gastric				78.83	1			0
SRP014574	SRS357995	SRX179362	SRR546227	ILLUMINA	Illumina Genome Analyzer IIx	PAIRED	26200002	2013-06-07	Whole genome and transcriptome sequencing of gastric cancers	Illumina Genome Analyzer IIx paired end sequencing; S134-N	S134-N	Gastric				90.98	1			0
SRP014574	SRS357998	SRX179365	SRR546230	ILLUMINA	Illumina Genome Analyzer IIx	PAIRED	26044445	2013-06-07	Whole genome and transcriptome sequencing of gastric cancers	Illumina Genome Analyzer IIx paired end sequencing; S135-N	S135-N	Gastric				76.91	1			0
SRP014574	SRS358000	SRX179367	SRR546232	ILLUMINA	Illumina Genome Analyzer IIx	PAIRED	27377778	2013-06-07	Whole genome and transcriptome sequencing of gastric cancers	Illumina Genome Analyzer IIx paired end sequencing; S136-N	S136-N	Gastric				81.85	1			0
SRP014574	SRS358007	SRX179374	SRR546239	ILLUMINA	Illumina Genome Analyzer IIx	PAIRED	26044445	2013-06-07	Whole genome and transcriptome sequencing of gastric cancers	Illumina Genome Analyzer IIx paired end sequencing; S87-N	S87-N	Gastric				91.9	1			0
SRP014574	SRS406220	SRX258063	SRR801424	ILLUMINA	Illumina HiSeq 2000	PAIRED	29062496	2013-06-07	Whole genome and transcriptome sequencing of gastric cancers	Illumina HiSeq 2000 paired end sequencing; 849-N	849-N	Gastric				86.17	1			0
SRP014574	SRS406225	SRX258067	SRR801427	ILLUMINA	Illumina HiSeq 2000	PAIRED	29509675	2013-06-07	Whole genome and transcriptome sequencing of gastric cancers	Illumina HiSeq 2000 paired end sequencing; r15-859N	r15-859N	Gastric				83.42	1			0
SRP014574	SRS406227	SRX258070	SRR801429	ILLUMINA	Illumina HiSeq 2000	PAIRED	29551074	2013-06-07	Whole genome and transcriptome sequencing of gastric cancers	Illumina HiSeq 2000 paired end sequencing; r16-882T	r16-882T	Gastric				91.86	1			0
SRP014574	SRS406228	SRX258071	SRR801430	ILLUMINA	Illumina HiSeq 2000	PAIRED	22249222	2013-06-07	Whole genome and transcriptome sequencing of gastric cancers	Illumina HiSeq 2000 paired end sequencing; r17-889N	r17-889N	Gastric				89.67	1			0
SRP014574	SRS406230	SRX258073	SRR801432	ILLUMINA	Illumina HiSeq 2000	PAIRED	31377946	2013-06-07	Whole genome and transcriptome sequencing of gastric cancers	Illumina HiSeq 2000 paired end sequencing; r18-917N	r18-917N	Gastric				91.85	1			0
SRP014574	SRS410531	SRX263454	SRR825136	ILLUMINA	Illumina HiSeq 2000	PAIRED	23257845	2013-06-07	Whole genome and transcriptome sequencing of gastric cancers	Illumina HiSeq 2000 paired end sequencing; S130-N	S130-N	Gastric				94.33	1			0
SRP014574	SRS410533	SRX263456	SRR825137	ILLUMINA	Illumina HiSeq 2000	PAIRED	21978396	2013-06-07	Whole genome and transcriptome sequencing of gastric cancers	Illumina HiSeq 2000 paired end sequencing; S236-C	S236-C	Gastric				95.29	1			0
SRP014574	SRS410540	SRX263460	SRR825143	ILLUMINA	Illumina HiSeq 2000	PAIRED	24678501	2013-06-07	Whole genome and transcriptome sequencing of gastric cancers	Illumina HiSeq 2000 paired end sequencing; S95-N	S95-N	Gastric				70.27	1			0
SRP014856	SRS356263	SRX176908	SRR540247	ILLUMINA	Illumina Genome Analyzer IIx	SINGLE	19031888	2013-11-13	GSE40131: Synthetic cationic peptide IDR-1018 modulates human macrophage differentiation	Illumina Genome Analyzer IIx paired end sequencing; GSM986104: 4 hours with 20 Î¼g/ml IDR-1018 1; Homo sapiens; RNA-Seq	GSM986104: 4 hours with 20 Î¼g/ml IDR-1018 1; Homo sapiens; RNA-Seq					72.23				0
SRP014856	SRS356264	SRX176909	SRR540248	ILLUMINA	Illumina Genome Analyzer IIx	SINGLE	21491014	2013-11-13	GSE40131: Synthetic cationic peptide IDR-1018 modulates human macrophage differentiation	Illumina Genome Analyzer IIx paired end sequencing; GSM986105: untreated 2; Homo sapiens; RNA-Seq	GSM986105: untreated 2; Homo sapiens; RNA-Seq					76.88				0
SRP014856	SRS356265	SRX176910	SRR540249	ILLUMINA	Illumina Genome Analyzer IIx	SINGLE	21150029	2013-11-13	GSE40131: Synthetic cationic peptide IDR-1018 modulates human macrophage differentiation	Illumina Genome Analyzer IIx paired end sequencing; GSM986106: 4 hours with 20 Î¼g/ml IDR-1018 2; Homo sapiens; RNA-Seq	GSM986106: 4 hours with 20 Î¼g/ml IDR-1018 2; Homo sapiens; RNA-Seq					72.2				0
SRP015003	SRS359201	SRX180535	SRR546580	ILLUMINA	Illumina HiSeq 2000	PAIRED	82060649	2013-07-30	Papillary Type 2B RCC - RNA SEQ	Illumina HiSeq 2000 paired end sequencing; P2B_AA_Tumor	P2B_AA_Tumor	Kidney				83.28	1			0
SRP015003	SRS359268	SRX180605	SRR546582	ILLUMINA	Illumina HiSeq 2000	PAIRED	85937397	2013-07-30	Papillary Type 2B RCC - RNA SEQ	Illumina HiSeq 2000 paired end sequencing; P2B RNA Seq	P2B RNA Seq	Kidney				81.3	1			0
SRP015003	SRS359271	SRX180608	SRR546585	ILLUMINA	Illumina HiSeq 2000	PAIRED	99500187	2013-07-30	Papillary Type 2B RCC - RNA SEQ	Illumina HiSeq 2000 paired end sequencing; P2B RNA Seq	P2B RNA Seq					84.79				0
SRP015003	SRS359272	SRX180609	SRR546586	ILLUMINA	Illumina HiSeq 2000	PAIRED	88432294	2013-07-30	Papillary Type 2B RCC - RNA SEQ	Illumina HiSeq 2000 paired end sequencing; P2B RNA Seq	P2B RNA Seq	Kidney				83.91	1			0
SRP015003	SRS359274	SRX180611	SRR546588	ILLUMINA	Illumina HiSeq 2000	PAIRED	105978428	2013-07-30	Papillary Type 2B RCC - RNA SEQ	Illumina HiSeq 2000 paired end sequencing; P2B RNA Seq	P2B RNA Seq	Kidney				85.08				0
SRP015360	SRS360535	SRX182671	SRR553460	ILLUMINA	Illumina HiSeq 2000	SINGLE	66552453	2013-03-11	GSE40548: RNAseq analysis of the human neutrophil transcriptome, with and without in vitro cytokine stimulation	Illumina HiSeq 2000 paired end sequencing; GSM996197: Illumina1-Untreated; Homo sapiens; RNA-Seq	GSM996197: Illumina1-Untreated; Homo sapiens; RNA-Seq	Hematopoietic cells	Neutrophil	Male		90.07				0
SRP015360	SRS360537	SRX182673	SRR553462	ILLUMINA	Illumina HiSeq 2000	SINGLE	64445900	2013-03-11	GSE40548: RNAseq analysis of the human neutrophil transcriptome, with and without in vitro cytokine stimulation	Illumina HiSeq 2000 paired end sequencing; GSM996199: Illumina1-GMCSF; Homo sapiens; RNA-Seq	GSM996199: Illumina1-GMCSF; Homo sapiens; RNA-Seq	Hematopoietic cells	Neutrophil	Male		90.37				0
SRP015360	SRS360539	SRX182675	SRR553464	ILLUMINA	Illumina HiSeq 2000	SINGLE	46388772	2013-03-11	GSE40548: RNAseq analysis of the human neutrophil transcriptome, with and without in vitro cytokine stimulation	Illumina HiSeq 2000 paired end sequencing; GSM996201: Illumina2-TNF; Homo sapiens; RNA-Seq	GSM996201: Illumina2-TNF; Homo sapiens; RNA-Seq			Male		90.28				0
SRP015360	SRS360540	SRX182676	SRR553465	ILLUMINA	Illumina HiSeq 2000	SINGLE	46782183	2013-03-11	GSE40548: RNAseq analysis of the human neutrophil transcriptome, with and without in vitro cytokine stimulation	Illumina HiSeq 2000 paired end sequencing; GSM996202: Illumina2-GMCSF; Homo sapiens; RNA-Seq	GSM996202: Illumina2-GMCSF; Homo sapiens; RNA-Seq			Male		90.54				0
SRP016583	SRS371804	SRX199980	SRR605003	ILLUMINA	Illumina Genome Analyzer IIx	SINGLE	31421864	2012-11-01	GSE41745: Transcriptional Profiling of Psoriasis Using RNA-seq Reveals Previously Unidentified Differentially Expressed genes	Illumina Genome Analyzer IIx paired end sequencing; GSM1023437: LS252; Homo sapiens; RNA-Seq	GSM1023437: LS252; Homo sapiens; RNA-Seq	Skin				79.98				0
SRP016583	SRS371805	SRX199981	SRR605004	ILLUMINA	Illumina Genome Analyzer IIx	SINGLE	30762590	2012-11-01	GSE41745: Transcriptional Profiling of Psoriasis Using RNA-seq Reveals Previously Unidentified Differentially Expressed genes	Illumina Genome Analyzer IIx paired end sequencing; GSM1023438: LS287; Homo sapiens; RNA-Seq	GSM1023438: LS287; Homo sapiens; RNA-Seq	Skin				77.47				0
SRP016583	SRS371806	SRX199982	SRR605005	ILLUMINA	Illumina Genome Analyzer IIx	SINGLE	28953060	2012-11-01	GSE41745: Transcriptional Profiling of Psoriasis Using RNA-seq Reveals Previously Unidentified Differentially Expressed genes	Illumina Genome Analyzer IIx paired end sequencing; GSM1023439: LS292; Homo sapiens; RNA-Seq	GSM1023439: LS292; Homo sapiens; RNA-Seq	Skin				77.77				0
ERP000546	ERS025097	ERX011212	ERR030876	ILLUMINA	Illumina HiSeq 2000	PAIRED	82111139	2011-03-17	Illumina bodyMap2 transcriptome	Illumina HiSeq 2000 paired end sequencing; Illumina bodyMap2 transcriptome	Illumina bodyMap2 transcriptome			Male	Caucasian	88.91				0
ERP000546	ERS025097	ERX011228	ERR030899	ILLUMINA	Illumina HiSeq 2000	SINGLE	82864636	2011-03-17	Illumina bodyMap2 transcriptome	Illumina HiSeq 2000 paired end sequencing; Illumina bodyMap2 transcriptome	Illumina bodyMap2 transcriptome			Male	Caucasian	88.8				0
ERP000546	ERS025098	ERX011215	ERR030888	ILLUMINA	Illumina HiSeq 2000	SINGLE	76269225	2011-03-17	Illumina bodyMap2 transcriptome	Illumina HiSeq 2000 paired end sequencing; Illumina bodyMap2 transcriptome	Illumina bodyMap2 transcriptome	Adipose		Female	Caucasian	87.1				1
ERP000546	ERS025098	ERX011220	ERR030880	ILLUMINA	Illumina HiSeq 2000	PAIRED	77300072	2011-03-17	Illumina bodyMap2 transcriptome	Illumina HiSeq 2000 paired end sequencing; Illumina bodyMap2 transcriptome	Illumina bodyMap2 transcriptome	Adipose		Female	Caucasian	83.31				0
SRP017580	SRS380021	SRX210737	SRR633902	ILLUMINA	Illumina HiSeq 2000	PAIRED	16817117	2013-05-05	GSE42960: The effect of nicotinamide on dysregulated genes associated with frataxin deficiency in FRDA.	Illumina HiSeq 2000 paired end sequencing; GSM1054022: FRDA05-Nico; Homo sapiens; RNA-Seq	GSM1054022: FRDA05-Nico; Homo sapiens; RNA-Seq	Hematopoietic cells	PBMCs			91.19				0
SRP017580	SRS380022	SRX210738	SRR649759	ILLUMINA	Illumina HiSeq 2000	PAIRED	26457253	2013-05-05	GSE42960: The effect of nicotinamide on dysregulated genes associated with frataxin deficiency in FRDA.	Illumina HiSeq 2000 paired end sequencing; GSM1054023: FRDA015-UT; Homo sapiens; RNA-Seq	GSM1054023: FRDA015-UT; Homo sapiens; RNA-Seq	Hematopoietic cells	PBMCs			91.1				0
SRP018008	SRS383194	SRX218079	SRR650138	ILLUMINA	Illumina Genome Analyzer II	PAIRED	14295334	2013-09-02	Homo sapiens Transcriptome or Gene expression	Illumina Genome Analyzer II paired end sequencing; Multi_sequencing of 99 bladder cancer	Multi_sequencing of 99 bladder cancer	Bladder				95.37				0
SRP018008	SRS383194	SRX218079	SRR650139	ILLUMINA	Illumina Genome Analyzer II	PAIRED	15181058	2013-09-02	Homo sapiens Transcriptome or Gene expression	Illumina Genome Analyzer II paired end sequencing; Multi_sequencing of 99 bladder cancer	Multi_sequencing of 99 bladder cancer	Bladder				94.88	1			0
SRP018008	SRS383202	SRX218082	SRR650142	ILLUMINA	Illumina Genome Analyzer II	PAIRED	19892799	2013-09-02	Homo sapiens Transcriptome or Gene expression	Illumina Genome Analyzer II paired end sequencing; Multi_sequencing of 99 bladder cancer	Multi_sequencing of 99 bladder cancer	Bladder				94.3	1			0
SRP018008	SRS383202	SRX218082	SRR650143	ILLUMINA	Illumina Genome Analyzer II	PAIRED	19025740	2013-09-02	Homo sapiens Transcriptome or Gene expression	Illumina Genome Analyzer II paired end sequencing; Multi_sequencing of 99 bladder cancer	Multi_sequencing of 99 bladder cancer					94.18	1			0
SRP018008	SRS383205	SRX218083	SRR650144	ILLUMINA	Illumina Genome Analyzer II	PAIRED	34132206	2013-09-02	Homo sapiens Transcriptome or Gene expression	Illumina Genome Analyzer II paired end sequencing; Multi_sequencing of 99 bladder cancer	Multi_sequencing of 99 bladder cancer			#N/A	#N/A	91.17	1			0
SRP018008	SRS383208	SRX218086	SRR650148	ILLUMINA	Illumina Genome Analyzer II	PAIRED	16745320	2013-09-02	Homo sapiens Transcriptome or Gene expression	Illumina Genome Analyzer II paired end sequencing; Multi_sequencing of 99 bladder cancer	Multi_sequencing of 99 bladder cancer	Bladder				95.23	1			0
SRP018008	SRS383208	SRX218086	SRR650149	ILLUMINA	Illumina Genome Analyzer II	PAIRED	15343355	2013-09-02	Homo sapiens Transcriptome or Gene expression	Illumina Genome Analyzer II paired end sequencing; Multi_sequencing of 99 bladder cancer	Multi_sequencing of 99 bladder cancer					94.51	1			0
SRP018008	SRS383224	SRX218090	SRR650154	ILLUMINA	Illumina Genome Analyzer II	PAIRED	14743614	2013-09-02	Homo sapiens Transcriptome or Gene expression	Illumina Genome Analyzer II paired end sequencing; Multi_sequencing of 99 bladder cancer	Multi_sequencing of 99 bladder cancer					94.88				0
SRP018008	SRS383225	SRX218091	SRR650156	ILLUMINA	Illumina Genome Analyzer II	PAIRED	43548325	2013-09-02	Homo sapiens Transcriptome or Gene expression	Illumina Genome Analyzer II paired end sequencing; Multi_sequencing of 99 bladder cancer	Multi_sequencing of 99 bladder cancer			#N/A	#N/A	92.08	1			0
SRP018008	SRS383230	SRX218094	SRR650160	ILLUMINA	Illumina Genome Analyzer II	PAIRED	17373791	2013-09-02	Homo sapiens Transcriptome or Gene expression	Illumina Genome Analyzer II paired end sequencing; Multi_sequencing of 99 bladder cancer	Multi_sequencing of 99 bladder cancer	Bladder				93.65				0
SRP018008	SRS383230	SRX218094	SRR650161	ILLUMINA	Illumina Genome Analyzer II	PAIRED	21175990	2013-09-02	Homo sapiens Transcriptome or Gene expression	Illumina Genome Analyzer II paired end sequencing; Multi_sequencing of 99 bladder cancer	Multi_sequencing of 99 bladder cancer	Bladder				93.46	1			0
SRP018008	SRS383232	SRX218096	SRR650163	ILLUMINA	Illumina Genome Analyzer II	PAIRED	19431746	2013-09-02	Homo sapiens Transcriptome or Gene expression	Illumina Genome Analyzer II paired end sequencing; Multi_sequencing of 99 bladder cancer	Multi_sequencing of 99 bladder cancer	Bladder				92.45				0
SRP018008	SRS383232	SRX218096	SRR650164	ILLUMINA	Illumina Genome Analyzer II	PAIRED	19126050	2013-09-02	Homo sapiens Transcriptome or Gene expression	Illumina Genome Analyzer II paired end sequencing; Multi_sequencing of 99 bladder cancer	Multi_sequencing of 99 bladder cancer	Bladder				91.62	1			0
SRP018008	SRS383252	SRX218102	SRR650172	ILLUMINA	Illumina Genome Analyzer II	PAIRED	16625420	2013-09-02	Homo sapiens Transcriptome or Gene expression	Illumina Genome Analyzer II paired end sequencing; Multi_sequencing of 99 bladder cancer	Multi_sequencing of 99 bladder cancer	Bladder				91.61	1			0
SRP018008	SRS383252	SRX218102	SRR650173	ILLUMINA	Illumina Genome Analyzer II	PAIRED	12939180	2013-09-02	Homo sapiens Transcriptome or Gene expression	Illumina Genome Analyzer II paired end sequencing; Multi_sequencing of 99 bladder cancer	Multi_sequencing of 99 bladder cancer	Bladder				92.09				0
SRP018008	SRS383253	SRX218103	SRR650165	ILLUMINA	Illumina Genome Analyzer II	PAIRED	37668843	2013-09-02	Homo sapiens Transcriptome or Gene expression	Illumina Genome Analyzer II paired end sequencing; Multi_sequencing of 99 bladder cancer	Multi_sequencing of 99 bladder cancer	Bladder				86.46	1			0
SRP018008	SRS383262	SRX218109	SRR650182	ILLUMINA	Illumina Genome Analyzer II	PAIRED	16322853	2013-09-02	Homo sapiens Transcriptome or Gene expression	Illumina Genome Analyzer II paired end sequencing; Multi_sequencing of 99 bladder cancer	Multi_sequencing of 99 bladder cancer	Bladder				91.97	1			0
SRP018008	SRS383262	SRX218109	SRR650178	ILLUMINA	Illumina Genome Analyzer II	PAIRED	15944227	2013-09-02	Homo sapiens Transcriptome or Gene expression	Illumina Genome Analyzer II paired end sequencing; Multi_sequencing of 99 bladder cancer	Multi_sequencing of 99 bladder cancer					91.89	1			0
SRP018008	SRS383265	SRX218111	SRR650185	ILLUMINA	Illumina Genome Analyzer II	PAIRED	35633888	2013-09-02	Homo sapiens Transcriptome or Gene expression	Illumina Genome Analyzer II paired end sequencing; Multi_sequencing of 99 bladder cancer	Multi_sequencing of 99 bladder cancer			#N/A	#N/A	92.62	1			0
SRP018008	SRS383265	SRX218111	SRR650184	ILLUMINA	Illumina Genome Analyzer II	PAIRED	32744063	2013-09-02	Homo sapiens Transcriptome or Gene expression	Illumina Genome Analyzer II paired end sequencing; Multi_sequencing of 99 bladder cancer	Multi_sequencing of 99 bladder cancer			#N/A	#N/A	80.77	1			0
SRP018008	SRS383268	SRX218114	SRR650189	ILLUMINA	Illumina Genome Analyzer II	PAIRED	13326895	2013-09-02	Homo sapiens Transcriptome or Gene expression	Illumina Genome Analyzer II paired end sequencing; Multi_sequencing of 99 bladder cancer	Multi_sequencing of 99 bladder cancer	Bladder				92.99				0
SRP018008	SRS383268	SRX218114	SRR650190	ILLUMINA	Illumina Genome Analyzer II	PAIRED	15715307	2013-09-02	Homo sapiens Transcriptome or Gene expression	Illumina Genome Analyzer II paired end sequencing; Multi_sequencing of 99 bladder cancer	Multi_sequencing of 99 bladder cancer	Bladder				92.98	1			0
SRP018008	SRS383272	SRX218117	SRR650193	ILLUMINA	Illumina Genome Analyzer II	PAIRED	25923096	2013-09-02	Homo sapiens Transcriptome or Gene expression	Illumina Genome Analyzer II paired end sequencing; Multi_sequencing of 99 bladder cancer	Multi_sequencing of 99 bladder cancer	Bladder				92.43	1			0
SRP018008	SRS383272	SRX218117	SRR650194	ILLUMINA	Illumina Genome Analyzer II	PAIRED	17037092	2013-09-02	Homo sapiens Transcriptome or Gene expression	Illumina Genome Analyzer II paired end sequencing; Multi_sequencing of 99 bladder cancer	Multi_sequencing of 99 bladder cancer	Bladder				92.67				0
SRP020470	SRS406306	SRX258175	SRR801696	ILLUMINA	Illumina HiSeq 2000	PAIRED	50343412	2013-07-28	GSE45669: RNA-sequencing of the human milk fat layer during colostrum, transitional, and mature stages of lactation	Illumina HiSeq 2000 paired end sequencing; GSM1111652: 187-K_RNA_c2_0; Homo sapiens; RNA-Seq	GSM1111652: 187-K_RNA_c2_0; Homo sapiens; RNA-Seq			Female		84.07				0
SRP020470	SRS406308	SRX258177	SRR801698	ILLUMINA	Illumina HiSeq 2000	PAIRED	58166864	2013-07-28	GSE45669: RNA-sequencing of the human milk fat layer during colostrum, transitional, and mature stages of lactation	Illumina HiSeq 2000 paired end sequencing; GSM1111654: 179-C_RNA_m0_0; Homo sapiens; RNA-Seq	GSM1111654: 179-C_RNA_m0_0; Homo sapiens; RNA-Seq			Female		84.43				0
SRP020470	SRS406309	SRX258178	SRR801699	ILLUMINA	Illumina HiSeq 2000	PAIRED	52141128	2013-07-28	GSE45669: RNA-sequencing of the human milk fat layer during colostrum, transitional, and mature stages of lactation	Illumina HiSeq 2000 paired end sequencing; GSM1111655: 183-G_RNA_m0_0; Homo sapiens; RNA-Seq	GSM1111655: 183-G_RNA_m0_0; Homo sapiens; RNA-Seq			Female		86.43				0
SRP020491	SRS407072	SRX259435	SRR805725	ILLUMINA	Illumina Genome Analyzer IIx	SINGLE	13792139	2013-08-21	GSE45734: Changes in gene expression profiles of circulating B cells after influenza vaccination in healthy human subjects	Illumina Genome Analyzer IIx paired end sequencing; GSM1113312: T12_Day0; Homo sapiens; RNA-Seq	GSM1113312: T12_Day0; Homo sapiens; RNA-Seq	Hematopoietic cells	B-lymphocytes			82.58				0
SRP020491	SRS407073	SRX259436	SRR805726	ILLUMINA	Illumina Genome Analyzer IIx	SINGLE	12385510	2013-08-21	GSE45734: Changes in gene expression profiles of circulating B cells after influenza vaccination in healthy human subjects	Illumina Genome Analyzer IIx paired end sequencing; GSM1113313: T12_Day1; Homo sapiens; RNA-Seq	GSM1113313: T12_Day1; Homo sapiens; RNA-Seq	Hematopoietic cells	B-lymphocytes			80.89				0
SRP020491	SRS407074	SRX259437	SRR805727	ILLUMINA	Illumina Genome Analyzer IIx	SINGLE	15216849	2013-08-21	GSE45734: Changes in gene expression profiles of circulating B cells after influenza vaccination in healthy human subjects	Illumina Genome Analyzer IIx paired end sequencing; GSM1113314: T12_Day2; Homo sapiens; RNA-Seq	GSM1113314: T12_Day2; Homo sapiens; RNA-Seq	Hematopoietic cells	B-lymphocytes			82.93				0
SRP020491	SRS407075	SRX259438	SRR805728	ILLUMINA	Illumina Genome Analyzer IIx	SINGLE	12384147	2013-08-21	GSE45734: Changes in gene expression profiles of circulating B cells after influenza vaccination in healthy human subjects	Illumina Genome Analyzer IIx paired end sequencing; GSM1113315: T12_Day3; Homo sapiens; RNA-Seq	GSM1113315: T12_Day3; Homo sapiens; RNA-Seq	Hematopoietic cells	B-lymphocytes			81.69				0
SRP020491	SRS407076	SRX259439	SRR805729	ILLUMINA	Illumina Genome Analyzer IIx	SINGLE	14383937	2013-08-21	GSE45734: Changes in gene expression profiles of circulating B cells after influenza vaccination in healthy human subjects	Illumina Genome Analyzer IIx paired end sequencing; GSM1113316: T12_Day4; Homo sapiens; RNA-Seq	GSM1113316: T12_Day4; Homo sapiens; RNA-Seq	Hematopoietic cells	B-lymphocytes			82.58				0
SRP020491	SRS407077	SRX259440	SRR805730	ILLUMINA	Illumina Genome Analyzer IIx	SINGLE	14810249	2013-08-21	GSE45734: Changes in gene expression profiles of circulating B cells after influenza vaccination in healthy human subjects	Illumina Genome Analyzer IIx paired end sequencing; GSM1113317: T12_Day5; Homo sapiens; RNA-Seq	GSM1113317: T12_Day5; Homo sapiens; RNA-Seq	Hematopoietic cells	B-lymphocytes			81.92				0
SRP020491	SRS407078	SRX259441	SRR805731	ILLUMINA	Illumina Genome Analyzer IIx	SINGLE	14545941	2013-08-21	GSE45734: Changes in gene expression profiles of circulating B cells after influenza vaccination in healthy human subjects	Illumina Genome Analyzer IIx paired end sequencing; GSM1113318: T12_Day6; Homo sapiens; RNA-Seq	GSM1113318: T12_Day6; Homo sapiens; RNA-Seq	Hematopoietic cells	B-lymphocytes			81.42				0
SRP020491	SRS407079	SRX259442	SRR805732	ILLUMINA	Illumina Genome Analyzer IIx	SINGLE	16562945	2013-08-21	GSE45734: Changes in gene expression profiles of circulating B cells after influenza vaccination in healthy human subjects	Illumina Genome Analyzer IIx paired end sequencing; GSM1113319: T12_Day7; Homo sapiens; RNA-Seq	GSM1113319: T12_Day7; Homo sapiens; RNA-Seq	Hematopoietic cells	B-lymphocytes			79.4				0
SRP020491	SRS407080	SRX259443	SRR805733	ILLUMINA	Illumina Genome Analyzer IIx	SINGLE	13450859	2013-08-21	GSE45734: Changes in gene expression profiles of circulating B cells after influenza vaccination in healthy human subjects	Illumina Genome Analyzer IIx paired end sequencing; GSM1113320: T12_Day8; Homo sapiens; RNA-Seq	GSM1113320: T12_Day8; Homo sapiens; RNA-Seq	Hematopoietic cells	B-lymphocytes			80.11				0
SRP020491	SRS407081	SRX259444	SRR805734	ILLUMINA	Illumina Genome Analyzer IIx	SINGLE	13142706	2013-08-21	GSE45734: Changes in gene expression profiles of circulating B cells after influenza vaccination in healthy human subjects	Illumina Genome Analyzer IIx paired end sequencing; GSM1113321: T12_Day9; Homo sapiens; RNA-Seq	GSM1113321: T12_Day9; Homo sapiens; RNA-Seq	Hematopoietic cells	B-lymphocytes			79.36				0
SRP020491	SRS407082	SRX259445	SRR805735	ILLUMINA	Illumina Genome Analyzer IIx	SINGLE	10470887	2013-08-21	GSE45734: Changes in gene expression profiles of circulating B cells after influenza vaccination in healthy human subjects	Illumina Genome Analyzer IIx paired end sequencing; GSM1113322: T12_Day10; Homo sapiens; RNA-Seq	GSM1113322: T12_Day10; Homo sapiens; RNA-Seq	Hematopoietic cells	B-lymphocytes			83.49				0
SRP020491	SRS407083	SRX259446	SRR805736	ILLUMINA	Illumina Genome Analyzer IIx	SINGLE	17228024	2013-08-21	GSE45734: Changes in gene expression profiles of circulating B cells after influenza vaccination in healthy human subjects	Illumina Genome Analyzer IIx paired end sequencing; GSM1113323: T13_Day0; Homo sapiens; RNA-Seq	GSM1113323: T13_Day0; Homo sapiens; RNA-Seq	Hematopoietic cells	B-lymphocytes			81.79				0
SRP020491	SRS407084	SRX259447	SRR805737	ILLUMINA	Illumina Genome Analyzer IIx	SINGLE	17677786	2013-08-21	GSE45734: Changes in gene expression profiles of circulating B cells after influenza vaccination in healthy human subjects	Illumina Genome Analyzer IIx paired end sequencing; GSM1113324: T13_Day1; Homo sapiens; RNA-Seq	GSM1113324: T13_Day1; Homo sapiens; RNA-Seq	Hematopoietic cells	B-lymphocytes			83.02				0
SRP020491	SRS407085	SRX259448	SRR805738	ILLUMINA	Illumina Genome Analyzer IIx	SINGLE	16869437	2013-08-21	GSE45734: Changes in gene expression profiles of circulating B cells after influenza vaccination in healthy human subjects	Illumina Genome Analyzer IIx paired end sequencing; GSM1113325: T13_Day2; Homo sapiens; RNA-Seq	GSM1113325: T13_Day2; Homo sapiens; RNA-Seq	Hematopoietic cells	B-lymphocytes			81.91				0
SRP020491	SRS407086	SRX259449	SRR805739	ILLUMINA	Illumina Genome Analyzer IIx	SINGLE	14563983	2013-08-21	GSE45734: Changes in gene expression profiles of circulating B cells after influenza vaccination in healthy human subjects	Illumina Genome Analyzer IIx paired end sequencing; GSM1113326: T13_Day3; Homo sapiens; RNA-Seq	GSM1113326: T13_Day3; Homo sapiens; RNA-Seq	Hematopoietic cells	B-lymphocytes			84.32				0
SRP020491	SRS407087	SRX259450	SRR805740	ILLUMINA	Illumina Genome Analyzer IIx	SINGLE	15177433	2013-08-21	GSE45734: Changes in gene expression profiles of circulating B cells after influenza vaccination in healthy human subjects	Illumina Genome Analyzer IIx paired end sequencing; GSM1113327: T13_Day4; Homo sapiens; RNA-Seq	GSM1113327: T13_Day4; Homo sapiens; RNA-Seq	Hematopoietic cells	B-lymphocytes			82.31				0
SRP020491	SRS407088	SRX259451	SRR805741	ILLUMINA	Illumina Genome Analyzer IIx	SINGLE	16296024	2013-08-21	GSE45734: Changes in gene expression profiles of circulating B cells after influenza vaccination in healthy human subjects	Illumina Genome Analyzer IIx paired end sequencing; GSM1113328: T13_Day5; Homo sapiens; RNA-Seq	GSM1113328: T13_Day5; Homo sapiens; RNA-Seq	Hematopoietic cells	B-lymphocytes			81.8				0
SRP020491	SRS407089	SRX259452	SRR805742	ILLUMINA	Illumina Genome Analyzer IIx	SINGLE	13699844	2013-08-21	GSE45734: Changes in gene expression profiles of circulating B cells after influenza vaccination in healthy human subjects	Illumina Genome Analyzer IIx paired end sequencing; GSM1113329: T13_Day6; Homo sapiens; RNA-Seq	GSM1113329: T13_Day6; Homo sapiens; RNA-Seq	Hematopoietic cells	B-lymphocytes			84.56				0
SRP020491	SRS407090	SRX259453	SRR805743	ILLUMINA	Illumina Genome Analyzer IIx	SINGLE	15377536	2013-08-21	GSE45734: Changes in gene expression profiles of circulating B cells after influenza vaccination in healthy human subjects	Illumina Genome Analyzer IIx paired end sequencing; GSM1113330: T13_Day7; Homo sapiens; RNA-Seq	GSM1113330: T13_Day7; Homo sapiens; RNA-Seq	Hematopoietic cells	B-lymphocytes			79.62				0
SRP020491	SRS407091	SRX259454	SRR805744	ILLUMINA	Illumina Genome Analyzer IIx	SINGLE	16757126	2013-08-21	GSE45734: Changes in gene expression profiles of circulating B cells after influenza vaccination in healthy human subjects	Illumina Genome Analyzer IIx paired end sequencing; GSM1113331: T13_Day8; Homo sapiens; RNA-Seq	GSM1113331: T13_Day8; Homo sapiens; RNA-Seq	Hematopoietic cells	B-lymphocytes			81.96				0
SRP020491	SRS407092	SRX259455	SRR805745	ILLUMINA	Illumina Genome Analyzer IIx	SINGLE	14843099	2013-08-21	GSE45734: Changes in gene expression profiles of circulating B cells after influenza vaccination in healthy human subjects	Illumina Genome Analyzer IIx paired end sequencing; GSM1113332: T13_Day9; Homo sapiens; RNA-Seq	GSM1113332: T13_Day9; Homo sapiens; RNA-Seq	Hematopoietic cells	B-lymphocytes			83.12				0
SRP020491	SRS407093	SRX259456	SRR805746	ILLUMINA	Illumina Genome Analyzer IIx	SINGLE	14911001	2013-08-21	GSE45734: Changes in gene expression profiles of circulating B cells after influenza vaccination in healthy human subjects	Illumina Genome Analyzer IIx paired end sequencing; GSM1113333: T13_Day10; Homo sapiens; RNA-Seq	GSM1113333: T13_Day10; Homo sapiens; RNA-Seq	Hematopoietic cells	B-lymphocytes			82.42				0
SRP020491	SRS407094	SRX259457	SRR805747	ILLUMINA	Illumina Genome Analyzer IIx	SINGLE	12626905	2013-08-21	GSE45734: Changes in gene expression profiles of circulating B cells after influenza vaccination in healthy human subjects	Illumina Genome Analyzer IIx paired end sequencing; GSM1113334: T14_Day0; Homo sapiens; RNA-Seq	GSM1113334: T14_Day0; Homo sapiens; RNA-Seq	Hematopoietic cells	B-lymphocytes			84.95				0
SRP020491	SRS407095	SRX259458	SRR805748	ILLUMINA	Illumina Genome Analyzer IIx	SINGLE	11098323	2013-08-21	GSE45734: Changes in gene expression profiles of circulating B cells after influenza vaccination in healthy human subjects	Illumina Genome Analyzer IIx paired end sequencing; GSM1113335: T14_Day1; Homo sapiens; RNA-Seq	GSM1113335: T14_Day1; Homo sapiens; RNA-Seq	Hematopoietic cells	B-lymphocytes			84.92				0
SRP020491	SRS407096	SRX259459	SRR805749	ILLUMINA	Illumina Genome Analyzer IIx	SINGLE	10547542	2013-08-21	GSE45734: Changes in gene expression profiles of circulating B cells after influenza vaccination in healthy human subjects	Illumina Genome Analyzer IIx paired end sequencing; GSM1113336: T14_Day2; Homo sapiens; RNA-Seq	GSM1113336: T14_Day2; Homo sapiens; RNA-Seq	Hematopoietic cells	B-lymphocytes			84.22				0
SRP020491	SRS407097	SRX259460	SRR805750	ILLUMINA	Illumina Genome Analyzer IIx	SINGLE	9239056	2013-08-21	GSE45734: Changes in gene expression profiles of circulating B cells after influenza vaccination in healthy human subjects	Illumina Genome Analyzer IIx paired end sequencing; GSM1113337: T14_Day3; Homo sapiens; RNA-Seq	GSM1113337: T14_Day3; Homo sapiens; RNA-Seq	Hematopoietic cells	B-lymphocytes			83.14				0
SRP020491	SRS407098	SRX259461	SRR805751	ILLUMINA	Illumina Genome Analyzer IIx	SINGLE	10983414	2013-08-21	GSE45734: Changes in gene expression profiles of circulating B cells after influenza vaccination in healthy human subjects	Illumina Genome Analyzer IIx paired end sequencing; GSM1113338: T14_Day4; Homo sapiens; RNA-Seq	GSM1113338: T14_Day4; Homo sapiens; RNA-Seq	Hematopoietic cells	B-lymphocytes			84.11				0
SRP020491	SRS407099	SRX259462	SRR805752	ILLUMINA	Illumina Genome Analyzer IIx	SINGLE	9705090	2013-08-21	GSE45734: Changes in gene expression profiles of circulating B cells after influenza vaccination in healthy human subjects	Illumina Genome Analyzer IIx paired end sequencing; GSM1113339: T14_Day5; Homo sapiens; RNA-Seq	GSM1113339: T14_Day5; Homo sapiens; RNA-Seq	Hematopoietic cells	B-lymphocytes			82.12				0
SRP020491	SRS407100	SRX259463	SRR805753	ILLUMINA	Illumina Genome Analyzer IIx	SINGLE	8262317	2013-08-21	GSE45734: Changes in gene expression profiles of circulating B cells after influenza vaccination in healthy human subjects	Illumina Genome Analyzer IIx paired end sequencing; GSM1113340: T14_Day6; Homo sapiens; RNA-Seq	GSM1113340: T14_Day6; Homo sapiens; RNA-Seq	Hematopoietic cells	B-lymphocytes			83.26				0
SRP020491	SRS407101	SRX259464	SRR805754	ILLUMINA	Illumina Genome Analyzer IIx	SINGLE	11679873	2013-08-21	GSE45734: Changes in gene expression profiles of circulating B cells after influenza vaccination in healthy human subjects	Illumina Genome Analyzer IIx paired end sequencing; GSM1113341: T14_Day7; Homo sapiens; RNA-Seq	GSM1113341: T14_Day7; Homo sapiens; RNA-Seq	Hematopoietic cells	B-lymphocytes			85.37				0
SRP020491	SRS407102	SRX259465	SRR805755	ILLUMINA	Illumina Genome Analyzer IIx	SINGLE	8865398	2013-08-21	GSE45734: Changes in gene expression profiles of circulating B cells after influenza vaccination in healthy human subjects	Illumina Genome Analyzer IIx paired end sequencing; GSM1113342: T14_Day8; Homo sapiens; RNA-Seq	GSM1113342: T14_Day8; Homo sapiens; RNA-Seq	Hematopoietic cells	B-lymphocytes			84.73				0
SRP020491	SRS407103	SRX259466	SRR805756	ILLUMINA	Illumina Genome Analyzer IIx	SINGLE	9304574	2013-08-21	GSE45734: Changes in gene expression profiles of circulating B cells after influenza vaccination in healthy human subjects	Illumina Genome Analyzer IIx paired end sequencing; GSM1113343: T14_Day9; Homo sapiens; RNA-Seq	GSM1113343: T14_Day9; Homo sapiens; RNA-Seq	Hematopoietic cells	B-lymphocytes			84.58				0
SRP020491	SRS407104	SRX259467	SRR805757	ILLUMINA	Illumina Genome Analyzer IIx	SINGLE	10258357	2013-08-21	GSE45734: Changes in gene expression profiles of circulating B cells after influenza vaccination in healthy human subjects	Illumina Genome Analyzer IIx paired end sequencing; GSM1113344: T14_Day10; Homo sapiens; RNA-Seq	GSM1113344: T14_Day10; Homo sapiens; RNA-Seq	Hematopoietic cells	B-lymphocytes			84.95				0
SRP020491	SRS407106	SRX259469	SRR805759	ILLUMINA	Illumina Genome Analyzer IIx	SINGLE	14428638	2013-08-21	GSE45734: Changes in gene expression profiles of circulating B cells after influenza vaccination in healthy human subjects	Illumina Genome Analyzer IIx paired end sequencing; GSM1113346: T15_Day1; Homo sapiens; RNA-Seq	GSM1113346: T15_Day1; Homo sapiens; RNA-Seq	Hematopoietic cells	B-lymphocytes			82.58				0
SRP020491	SRS407107	SRX259470	SRR805760	ILLUMINA	Illumina Genome Analyzer IIx	SINGLE	14678989	2013-08-21	GSE45734: Changes in gene expression profiles of circulating B cells after influenza vaccination in healthy human subjects	Illumina Genome Analyzer IIx paired end sequencing; GSM1113347: T15_Day2; Homo sapiens; RNA-Seq	GSM1113347: T15_Day2; Homo sapiens; RNA-Seq	Hematopoietic cells	B-lymphocytes			83.55				0
SRP020491	SRS407108	SRX259471	SRR805761	ILLUMINA	Illumina Genome Analyzer IIx	SINGLE	11988867	2013-08-21	GSE45734: Changes in gene expression profiles of circulating B cells after influenza vaccination in healthy human subjects	Illumina Genome Analyzer IIx paired end sequencing; GSM1113348: T15_Day3; Homo sapiens; RNA-Seq	GSM1113348: T15_Day3; Homo sapiens; RNA-Seq	Hematopoietic cells	B-lymphocytes			84.6				0
SRP020491	SRS407109	SRX259472	SRR805762	ILLUMINA	Illumina Genome Analyzer IIx	SINGLE	13993042	2013-08-21	GSE45734: Changes in gene expression profiles of circulating B cells after influenza vaccination in healthy human subjects	Illumina Genome Analyzer IIx paired end sequencing; GSM1113349: T15_Day4; Homo sapiens; RNA-Seq	GSM1113349: T15_Day4; Homo sapiens; RNA-Seq	Hematopoietic cells	B-lymphocytes			82.38				0
SRP020491	SRS407110	SRX259473	SRR805763	ILLUMINA	Illumina Genome Analyzer IIx	SINGLE	14451504	2013-08-21	GSE45734: Changes in gene expression profiles of circulating B cells after influenza vaccination in healthy human subjects	Illumina Genome Analyzer IIx paired end sequencing; GSM1113350: T15_Day5; Homo sapiens; RNA-Seq	GSM1113350: T15_Day5; Homo sapiens; RNA-Seq	Hematopoietic cells	B-lymphocytes			82.4				0
SRP020491	SRS407111	SRX259474	SRR805764	ILLUMINA	Illumina Genome Analyzer IIx	SINGLE	14970368	2013-08-21	GSE45734: Changes in gene expression profiles of circulating B cells after influenza vaccination in healthy human subjects	Illumina Genome Analyzer IIx paired end sequencing; GSM1113351: T15_Day6; Homo sapiens; RNA-Seq	GSM1113351: T15_Day6; Homo sapiens; RNA-Seq	Hematopoietic cells	B-lymphocytes			79.86				0
SRP020491	SRS407112	SRX259475	SRR805765	ILLUMINA	Illumina Genome Analyzer IIx	SINGLE	15025120	2013-08-21	GSE45734: Changes in gene expression profiles of circulating B cells after influenza vaccination in healthy human subjects	Illumina Genome Analyzer IIx paired end sequencing; GSM1113352: T15_Day7; Homo sapiens; RNA-Seq	GSM1113352: T15_Day7; Homo sapiens; RNA-Seq	Hematopoietic cells	B-lymphocytes			81.38				0
SRP020491	SRS407113	SRX259476	SRR805766	ILLUMINA	Illumina Genome Analyzer IIx	SINGLE	14289978	2013-08-21	GSE45734: Changes in gene expression profiles of circulating B cells after influenza vaccination in healthy human subjects	Illumina Genome Analyzer IIx paired end sequencing; GSM1113353: T15_Day8; Homo sapiens; RNA-Seq	GSM1113353: T15_Day8; Homo sapiens; RNA-Seq	Hematopoietic cells	B-lymphocytes			80.06				0
SRP020491	SRS407114	SRX259477	SRR805767	ILLUMINA	Illumina Genome Analyzer IIx	SINGLE	8725688	2013-08-21	GSE45734: Changes in gene expression profiles of circulating B cells after influenza vaccination in healthy human subjects	Illumina Genome Analyzer IIx paired end sequencing; GSM1113354: T15_Day9; Homo sapiens; RNA-Seq	GSM1113354: T15_Day9; Homo sapiens; RNA-Seq	Hematopoietic cells	B-lymphocytes			82.36				0
SRP020491	SRS407115	SRX259478	SRR805768	ILLUMINA	Illumina Genome Analyzer IIx	SINGLE	13438891	2013-08-21	GSE45734: Changes in gene expression profiles of circulating B cells after influenza vaccination in healthy human subjects	Illumina Genome Analyzer IIx paired end sequencing; GSM1113355: T15_Day10; Homo sapiens; RNA-Seq	GSM1113355: T15_Day10; Homo sapiens; RNA-Seq	Hematopoietic cells	B-lymphocytes			83.82				0
SRP020491	SRS407116	SRX259479	SRR805769	ILLUMINA	Illumina Genome Analyzer IIx	SINGLE	11677886	2013-08-21	GSE45734: Changes in gene expression profiles of circulating B cells after influenza vaccination in healthy human subjects	Illumina Genome Analyzer IIx paired end sequencing; GSM1113356: T16_Day0; Homo sapiens; RNA-Seq	GSM1113356: T16_Day0; Homo sapiens; RNA-Seq	Hematopoietic cells	B-lymphocytes			86.11				0
SRP020491	SRS407117	SRX259480	SRR805770	ILLUMINA	Illumina Genome Analyzer IIx	SINGLE	15703489	2013-08-21	GSE45734: Changes in gene expression profiles of circulating B cells after influenza vaccination in healthy human subjects	Illumina Genome Analyzer IIx paired end sequencing; GSM1113357: T16_Day1; Homo sapiens; RNA-Seq	GSM1113357: T16_Day1; Homo sapiens; RNA-Seq	Hematopoietic cells	B-lymphocytes			84.79				0
SRP020491	SRS407118	SRX259481	SRR805771	ILLUMINA	Illumina Genome Analyzer IIx	SINGLE	14005805	2013-08-21	GSE45734: Changes in gene expression profiles of circulating B cells after influenza vaccination in healthy human subjects	Illumina Genome Analyzer IIx paired end sequencing; GSM1113358: T16_Day2; Homo sapiens; RNA-Seq	GSM1113358: T16_Day2; Homo sapiens; RNA-Seq	Hematopoietic cells	B-lymphocytes			84.31				0
SRP020491	SRS407119	SRX259482	SRR805772	ILLUMINA	Illumina Genome Analyzer IIx	SINGLE	14957384	2013-08-21	GSE45734: Changes in gene expression profiles of circulating B cells after influenza vaccination in healthy human subjects	Illumina Genome Analyzer IIx paired end sequencing; GSM1113359: T16_Day3; Homo sapiens; RNA-Seq	GSM1113359: T16_Day3; Homo sapiens; RNA-Seq	Hematopoietic cells	B-lymphocytes			84.15				0
SRP020491	SRS407120	SRX259483	SRR805773	ILLUMINA	Illumina Genome Analyzer IIx	SINGLE	13248557	2013-08-21	GSE45734: Changes in gene expression profiles of circulating B cells after influenza vaccination in healthy human subjects	Illumina Genome Analyzer IIx paired end sequencing; GSM1113360: T16_Day4; Homo sapiens; RNA-Seq	GSM1113360: T16_Day4; Homo sapiens; RNA-Seq	Hematopoietic cells	B-lymphocytes			84.01				0
SRP020491	SRS407121	SRX259484	SRR805774	ILLUMINA	Illumina Genome Analyzer IIx	SINGLE	13021748	2013-08-21	GSE45734: Changes in gene expression profiles of circulating B cells after influenza vaccination in healthy human subjects	Illumina Genome Analyzer IIx paired end sequencing; GSM1113361: T16_Day5; Homo sapiens; RNA-Seq	GSM1113361: T16_Day5; Homo sapiens; RNA-Seq	Hematopoietic cells	B-lymphocytes			80.83				0
SRP020491	SRS407122	SRX259485	SRR805775	ILLUMINA	Illumina Genome Analyzer IIx	SINGLE	17121319	2013-08-21	GSE45734: Changes in gene expression profiles of circulating B cells after influenza vaccination in healthy human subjects	Illumina Genome Analyzer IIx paired end sequencing; GSM1113362: T16_Day6; Homo sapiens; RNA-Seq	GSM1113362: T16_Day6; Homo sapiens; RNA-Seq	Hematopoietic cells	B-lymphocytes			84.39				0
SRP020491	SRS407123	SRX259486	SRR805776	ILLUMINA	Illumina Genome Analyzer IIx	SINGLE	14860876	2013-08-21	GSE45734: Changes in gene expression profiles of circulating B cells after influenza vaccination in healthy human subjects	Illumina Genome Analyzer IIx paired end sequencing; GSM1113363: T16_Day7; Homo sapiens; RNA-Seq	GSM1113363: T16_Day7; Homo sapiens; RNA-Seq	Hematopoietic cells	B-lymphocytes			83.88				0
SRP020491	SRS407124	SRX259487	SRR805777	ILLUMINA	Illumina Genome Analyzer IIx	SINGLE	13710040	2013-08-21	GSE45734: Changes in gene expression profiles of circulating B cells after influenza vaccination in healthy human subjects	Illumina Genome Analyzer IIx paired end sequencing; GSM1113364: T16_Day8; Homo sapiens; RNA-Seq	GSM1113364: T16_Day8; Homo sapiens; RNA-Seq	Hematopoietic cells	B-lymphocytes			84.91				0
SRP020491	SRS407125	SRX259488	SRR805778	ILLUMINA	Illumina Genome Analyzer IIx	SINGLE	15560779	2013-08-21	GSE45734: Changes in gene expression profiles of circulating B cells after influenza vaccination in healthy human subjects	Illumina Genome Analyzer IIx paired end sequencing; GSM1113365: T16_Day9; Homo sapiens; RNA-Seq	GSM1113365: T16_Day9; Homo sapiens; RNA-Seq	Hematopoietic cells	B-lymphocytes			82.64				0
SRP020491	SRS407126	SRX259489	SRR805779	ILLUMINA	Illumina Genome Analyzer IIx	SINGLE	14897321	2013-08-21	GSE45734: Changes in gene expression profiles of circulating B cells after influenza vaccination in healthy human subjects	Illumina Genome Analyzer IIx paired end sequencing; GSM1113366: T16_Day10; Homo sapiens; RNA-Seq	GSM1113366: T16_Day10; Homo sapiens; RNA-Seq	Hematopoietic cells	B-lymphocytes			83.93				0
SRP020492	SRS407127	SRX259490	SRR805780	ILLUMINA	Illumina Genome Analyzer IIx	SINGLE	15051237	2013-08-21	GSE45735: Changes in PBMC gene expression profiles after influenza vaccination in healthy human subjects	Illumina Genome Analyzer IIx paired end sequencing; GSM1113367: T12_Day0 [PBMC]; Homo sapiens; RNA-Seq	GSM1113367: T12_Day0 [PBMC]; Homo sapiens; RNA-Seq	Hematopoietic cells	PBMCs			85.24				0
SRP020492	SRS407128	SRX259491	SRR805781	ILLUMINA	Illumina Genome Analyzer IIx	SINGLE	12040551	2013-08-21	GSE45735: Changes in PBMC gene expression profiles after influenza vaccination in healthy human subjects	Illumina Genome Analyzer IIx paired end sequencing; GSM1113368: T12_Day1 [PBMC]; Homo sapiens; RNA-Seq	GSM1113368: T12_Day1 [PBMC]; Homo sapiens; RNA-Seq	Hematopoietic cells	PBMCs			85.08				0
SRP020492	SRS407129	SRX259492	SRR805782	ILLUMINA	Illumina Genome Analyzer IIx	SINGLE	11140225	2013-08-21	GSE45735: Changes in PBMC gene expression profiles after influenza vaccination in healthy human subjects	Illumina Genome Analyzer IIx paired end sequencing; GSM1113369: T12_Day2 [PBMC]; Homo sapiens; RNA-Seq	GSM1113369: T12_Day2 [PBMC]; Homo sapiens; RNA-Seq	Hematopoietic cells	PBMCs			86.51				0
SRP020492	SRS407130	SRX259493	SRR805783	ILLUMINA	Illumina Genome Analyzer IIx	SINGLE	14473881	2013-08-21	GSE45735: Changes in PBMC gene expression profiles after influenza vaccination in healthy human subjects	Illumina Genome Analyzer IIx paired end sequencing; GSM1113370: T12_Day3 [PBMC]; Homo sapiens; RNA-Seq	GSM1113370: T12_Day3 [PBMC]; Homo sapiens; RNA-Seq	Hematopoietic cells	PBMCs			84.26				0
SRP020492	SRS407131	SRX259494	SRR805784	ILLUMINA	Illumina Genome Analyzer IIx	SINGLE	12316494	2013-08-21	GSE45735: Changes in PBMC gene expression profiles after influenza vaccination in healthy human subjects	Illumina Genome Analyzer IIx paired end sequencing; GSM1113371: T12_Day4 [PBMC]; Homo sapiens; RNA-Seq	GSM1113371: T12_Day4 [PBMC]; Homo sapiens; RNA-Seq	Hematopoietic cells	PBMCs			72.5				0
SRP020492	SRS407132	SRX259495	SRR805785	ILLUMINA	Illumina Genome Analyzer IIx	SINGLE	13219274	2013-08-21	GSE45735: Changes in PBMC gene expression profiles after influenza vaccination in healthy human subjects	Illumina Genome Analyzer IIx paired end sequencing; GSM1113372: T12_Day5 [PBMC]; Homo sapiens; RNA-Seq	GSM1113372: T12_Day5 [PBMC]; Homo sapiens; RNA-Seq	Hematopoietic cells	PBMCs			84.62				0
SRP020492	SRS407134	SRX259497	SRR805787	ILLUMINA	Illumina Genome Analyzer IIx	SINGLE	13661393	2013-08-21	GSE45735: Changes in PBMC gene expression profiles after influenza vaccination in healthy human subjects	Illumina Genome Analyzer IIx paired end sequencing; GSM1113374: T12_Day7 [PBMC]; Homo sapiens; RNA-Seq	GSM1113374: T12_Day7 [PBMC]; Homo sapiens; RNA-Seq	Hematopoietic cells	PBMCs			85.22				0
SRP020492	SRS407135	SRX259498	SRR805788	ILLUMINA	Illumina Genome Analyzer IIx	SINGLE	12339879	2013-08-21	GSE45735: Changes in PBMC gene expression profiles after influenza vaccination in healthy human subjects	Illumina Genome Analyzer IIx paired end sequencing; GSM1113375: T12_Day8 [PBMC]; Homo sapiens; RNA-Seq	GSM1113375: T12_Day8 [PBMC]; Homo sapiens; RNA-Seq	Hematopoietic cells	PBMCs			84.66				0
SRP020492	SRS407136	SRX259499	SRR805789	ILLUMINA	Illumina Genome Analyzer IIx	SINGLE	11624567	2013-08-21	GSE45735: Changes in PBMC gene expression profiles after influenza vaccination in healthy human subjects	Illumina Genome Analyzer IIx paired end sequencing; GSM1113376: T12_Day9 [PBMC]; Homo sapiens; RNA-Seq	GSM1113376: T12_Day9 [PBMC]; Homo sapiens; RNA-Seq	Hematopoietic cells	PBMCs			84.31				0
SRP020492	SRS407137	SRX259500	SRR805790	ILLUMINA	Illumina Genome Analyzer IIx	SINGLE	11744055	2013-08-21	GSE45735: Changes in PBMC gene expression profiles after influenza vaccination in healthy human subjects	Illumina Genome Analyzer IIx paired end sequencing; GSM1113377: T12_Day10 [PBMC]; Homo sapiens; RNA-Seq	GSM1113377: T12_Day10 [PBMC]; Homo sapiens; RNA-Seq	Hematopoietic cells	PBMCs			83.22				0
SRP020492	SRS407138	SRX259501	SRR805791	ILLUMINA	Illumina Genome Analyzer IIx	SINGLE	17053624	2013-08-21	GSE45735: Changes in PBMC gene expression profiles after influenza vaccination in healthy human subjects	Illumina Genome Analyzer IIx paired end sequencing; GSM1113378: T13_Day0 [PBMC]; Homo sapiens; RNA-Seq	GSM1113378: T13_Day0 [PBMC]; Homo sapiens; RNA-Seq	Hematopoietic cells	PBMCs			86.27				0
SRP020492	SRS407139	SRX259502	SRR805792	ILLUMINA	Illumina Genome Analyzer IIx	SINGLE	17777695	2013-08-21	GSE45735: Changes in PBMC gene expression profiles after influenza vaccination in healthy human subjects	Illumina Genome Analyzer IIx paired end sequencing; GSM1113379: T13_Day1 [PBMC]; Homo sapiens; RNA-Seq	GSM1113379: T13_Day1 [PBMC]; Homo sapiens; RNA-Seq	Hematopoietic cells	PBMCs			83.8				0
SRP020492	SRS407140	SRX259503	SRR805793	ILLUMINA	Illumina Genome Analyzer IIx	SINGLE	15079476	2013-08-21	GSE45735: Changes in PBMC gene expression profiles after influenza vaccination in healthy human subjects	Illumina Genome Analyzer IIx paired end sequencing; GSM1113380: T13_Day2 [PBMC]; Homo sapiens; RNA-Seq	GSM1113380: T13_Day2 [PBMC]; Homo sapiens; RNA-Seq	Hematopoietic cells	PBMCs			86.48				0
SRP020492	SRS407141	SRX259504	SRR805794	ILLUMINA	Illumina Genome Analyzer IIx	SINGLE	16149424	2013-08-21	GSE45735: Changes in PBMC gene expression profiles after influenza vaccination in healthy human subjects	Illumina Genome Analyzer IIx paired end sequencing; GSM1113381: T13_Day3 [PBMC]; Homo sapiens; RNA-Seq	GSM1113381: T13_Day3 [PBMC]; Homo sapiens; RNA-Seq	Hematopoietic cells	PBMCs			85.26				0
SRP020492	SRS407142	SRX259505	SRR805795	ILLUMINA	Illumina Genome Analyzer IIx	SINGLE	15271033	2013-08-21	GSE45735: Changes in PBMC gene expression profiles after influenza vaccination in healthy human subjects	Illumina Genome Analyzer IIx paired end sequencing; GSM1113382: T13_Day4 [PBMC]; Homo sapiens; RNA-Seq	GSM1113382: T13_Day4 [PBMC]; Homo sapiens; RNA-Seq	Hematopoietic cells	PBMCs			83.57				0
SRP020492	SRS407143	SRX259506	SRR805796	ILLUMINA	Illumina Genome Analyzer IIx	SINGLE	13378511	2013-08-21	GSE45735: Changes in PBMC gene expression profiles after influenza vaccination in healthy human subjects	Illumina Genome Analyzer IIx paired end sequencing; GSM1113383: T13_Day5 [PBMC]; Homo sapiens; RNA-Seq	GSM1113383: T13_Day5 [PBMC]; Homo sapiens; RNA-Seq	Hematopoietic cells	PBMCs			84.79				0
SRP020492	SRS407145	SRX259508	SRR805798	ILLUMINA	Illumina Genome Analyzer IIx	SINGLE	14600059	2013-08-21	GSE45735: Changes in PBMC gene expression profiles after influenza vaccination in healthy human subjects	Illumina Genome Analyzer IIx paired end sequencing; GSM1113385: T13_Day7 [PBMC]; Homo sapiens; RNA-Seq	GSM1113385: T13_Day7 [PBMC]; Homo sapiens; RNA-Seq	Hematopoietic cells	PBMCs			85.57				0
SRP020492	SRS407146	SRX259509	SRR805799	ILLUMINA	Illumina Genome Analyzer IIx	SINGLE	13991143	2013-08-21	GSE45735: Changes in PBMC gene expression profiles after influenza vaccination in healthy human subjects	Illumina Genome Analyzer IIx paired end sequencing; GSM1113386: T13_Day8 [PBMC]; Homo sapiens; RNA-Seq	GSM1113386: T13_Day8 [PBMC]; Homo sapiens; RNA-Seq	Hematopoietic cells	PBMCs			82.51				0
SRP020492	SRS407147	SRX259510	SRR805800	ILLUMINA	Illumina Genome Analyzer IIx	SINGLE	11755371	2013-08-21	GSE45735: Changes in PBMC gene expression profiles after influenza vaccination in healthy human subjects	Illumina Genome Analyzer IIx paired end sequencing; GSM1113387: T13_Day9 [PBMC]; Homo sapiens; RNA-Seq	GSM1113387: T13_Day9 [PBMC]; Homo sapiens; RNA-Seq	Hematopoietic cells	PBMCs			87.52				0
SRP020492	SRS407148	SRX259511	SRR805801	ILLUMINA	Illumina Genome Analyzer IIx	SINGLE	16385127	2013-08-21	GSE45735: Changes in PBMC gene expression profiles after influenza vaccination in healthy human subjects	Illumina Genome Analyzer IIx paired end sequencing; GSM1113388: T13_Day10 [PBMC]; Homo sapiens; RNA-Seq	GSM1113388: T13_Day10 [PBMC]; Homo sapiens; RNA-Seq	Hematopoietic cells	PBMCs			85.61				0
SRP020492	SRS407149	SRX259512	SRR805802	ILLUMINA	Illumina Genome Analyzer IIx	SINGLE	14178277	2013-08-21	GSE45735: Changes in PBMC gene expression profiles after influenza vaccination in healthy human subjects	Illumina Genome Analyzer IIx paired end sequencing; GSM1113389: T14_Day0 [PBMC]; Homo sapiens; RNA-Seq	GSM1113389: T14_Day0 [PBMC]; Homo sapiens; RNA-Seq	Hematopoietic cells	PBMCs			84.86				0
SRP020492	SRS407150	SRX259513	SRR805803	ILLUMINA	Illumina Genome Analyzer IIx	SINGLE	15082821	2013-08-21	GSE45735: Changes in PBMC gene expression profiles after influenza vaccination in healthy human subjects	Illumina Genome Analyzer IIx paired end sequencing; GSM1113390: T14_Day1 [PBMC]; Homo sapiens; RNA-Seq	GSM1113390: T14_Day1 [PBMC]; Homo sapiens; RNA-Seq	Hematopoietic cells	PBMCs			86.27				0
SRP020492	SRS407151	SRX259514	SRR805804	ILLUMINA	Illumina Genome Analyzer IIx	SINGLE	12440392	2013-08-21	GSE45735: Changes in PBMC gene expression profiles after influenza vaccination in healthy human subjects	Illumina Genome Analyzer IIx paired end sequencing; GSM1113391: T14_Day2 [PBMC]; Homo sapiens; RNA-Seq	GSM1113391: T14_Day2 [PBMC]; Homo sapiens; RNA-Seq	Hematopoietic cells	PBMCs			85.75				0
SRP020492	SRS407153	SRX259516	SRR805806	ILLUMINA	Illumina Genome Analyzer IIx	SINGLE	13249057	2013-08-21	GSE45735: Changes in PBMC gene expression profiles after influenza vaccination in healthy human subjects	Illumina Genome Analyzer IIx paired end sequencing; GSM1113393: T14_Day4 [PBMC]; Homo sapiens; RNA-Seq	GSM1113393: T14_Day4 [PBMC]; Homo sapiens; RNA-Seq	Hematopoietic cells	PBMCs			82.55				0
SRP020492	SRS407154	SRX259517	SRR805807	ILLUMINA	Illumina Genome Analyzer IIx	SINGLE	11964188	2013-08-21	GSE45735: Changes in PBMC gene expression profiles after influenza vaccination in healthy human subjects	Illumina Genome Analyzer IIx paired end sequencing; GSM1113394: T14_Day5 [PBMC]; Homo sapiens; RNA-Seq	GSM1113394: T14_Day5 [PBMC]; Homo sapiens; RNA-Seq	Hematopoietic cells	PBMCs			85.95				0
SRP020492	SRS407155	SRX259518	SRR805808	ILLUMINA	Illumina Genome Analyzer IIx	SINGLE	10938966	2013-08-21	GSE45735: Changes in PBMC gene expression profiles after influenza vaccination in healthy human subjects	Illumina Genome Analyzer IIx paired end sequencing; GSM1113395: T14_Day6 [PBMC]; Homo sapiens; RNA-Seq	GSM1113395: T14_Day6 [PBMC]; Homo sapiens; RNA-Seq	Hematopoietic cells	PBMCs			86.82				0
SRP020492	SRS407156	SRX259519	SRR805809	ILLUMINA	Illumina Genome Analyzer IIx	SINGLE	14102751	2013-08-21	GSE45735: Changes in PBMC gene expression profiles after influenza vaccination in healthy human subjects	Illumina Genome Analyzer IIx paired end sequencing; GSM1113396: T14_Day7 [PBMC]; Homo sapiens; RNA-Seq	GSM1113396: T14_Day7 [PBMC]; Homo sapiens; RNA-Seq	Hematopoietic cells	PBMCs			85				0
SRP020492	SRS407158	SRX259521	SRR805811	ILLUMINA	Illumina Genome Analyzer IIx	SINGLE	11796933	2013-08-21	GSE45735: Changes in PBMC gene expression profiles after influenza vaccination in healthy human subjects	Illumina Genome Analyzer IIx paired end sequencing; GSM1113398: T14_Day9 [PBMC]; Homo sapiens; RNA-Seq	GSM1113398: T14_Day9 [PBMC]; Homo sapiens; RNA-Seq	Hematopoietic cells	PBMCs			85.77				0
SRP020492	SRS407159	SRX259522	SRR805812	ILLUMINA	Illumina Genome Analyzer IIx	SINGLE	11907120	2013-08-21	GSE45735: Changes in PBMC gene expression profiles after influenza vaccination in healthy human subjects	Illumina Genome Analyzer IIx paired end sequencing; GSM1113399: T14_Day10 [PBMC]; Homo sapiens; RNA-Seq	GSM1113399: T14_Day10 [PBMC]; Homo sapiens; RNA-Seq	Hematopoietic cells	PBMCs			85.12				0
SRP020492	SRS407160	SRX259523	SRR805813	ILLUMINA	Illumina Genome Analyzer IIx	SINGLE	15309036	2013-08-21	GSE45735: Changes in PBMC gene expression profiles after influenza vaccination in healthy human subjects	Illumina Genome Analyzer IIx paired end sequencing; GSM1113400: T15_Day0 [PBMC]; Homo sapiens; RNA-Seq	GSM1113400: T15_Day0 [PBMC]; Homo sapiens; RNA-Seq	Hematopoietic cells	PBMCs			84.18				0
SRP020492	SRS407161	SRX259524	SRR805814	ILLUMINA	Illumina Genome Analyzer IIx	SINGLE	14704386	2013-08-21	GSE45735: Changes in PBMC gene expression profiles after influenza vaccination in healthy human subjects	Illumina Genome Analyzer IIx paired end sequencing; GSM1113401: T15_Day1 [PBMC]; Homo sapiens; RNA-Seq	GSM1113401: T15_Day1 [PBMC]; Homo sapiens; RNA-Seq	Hematopoietic cells	PBMCs			85.53				0
SRP020492	SRS407162	SRX259525	SRR805815	ILLUMINA	Illumina Genome Analyzer IIx	SINGLE	13360792	2013-08-21	GSE45735: Changes in PBMC gene expression profiles after influenza vaccination in healthy human subjects	Illumina Genome Analyzer IIx paired end sequencing; GSM1113402: T15_Day2 [PBMC]; Homo sapiens; RNA-Seq	GSM1113402: T15_Day2 [PBMC]; Homo sapiens; RNA-Seq	Hematopoietic cells	PBMCs			85.63				0
SRP020492	SRS407163	SRX259526	SRR805816	ILLUMINA	Illumina Genome Analyzer IIx	SINGLE	13567699	2013-08-21	GSE45735: Changes in PBMC gene expression profiles after influenza vaccination in healthy human subjects	Illumina Genome Analyzer IIx paired end sequencing; GSM1113403: T15_Day3 [PBMC]; Homo sapiens; RNA-Seq	GSM1113403: T15_Day3 [PBMC]; Homo sapiens; RNA-Seq	Hematopoietic cells	PBMCs			85.26				0
SRP020492	SRS407164	SRX259527	SRR805817	ILLUMINA	Illumina Genome Analyzer IIx	SINGLE	14308776	2013-08-21	GSE45735: Changes in PBMC gene expression profiles after influenza vaccination in healthy human subjects	Illumina Genome Analyzer IIx paired end sequencing; GSM1113404: T15_Day4 [PBMC]; Homo sapiens; RNA-Seq	GSM1113404: T15_Day4 [PBMC]; Homo sapiens; RNA-Seq	Hematopoietic cells	PBMCs			84.83				0
SRP020492	SRS407165	SRX259528	SRR805818	ILLUMINA	Illumina Genome Analyzer IIx	SINGLE	13437751	2013-08-21	GSE45735: Changes in PBMC gene expression profiles after influenza vaccination in healthy human subjects	Illumina Genome Analyzer IIx paired end sequencing; GSM1113405: T15_Day5 [PBMC]; Homo sapiens; RNA-Seq	GSM1113405: T15_Day5 [PBMC]; Homo sapiens; RNA-Seq	Hematopoietic cells	PBMCs			83.17				0
SRP020492	SRS407166	SRX259529	SRR805819	ILLUMINA	Illumina Genome Analyzer IIx	SINGLE	14972301	2013-08-21	GSE45735: Changes in PBMC gene expression profiles after influenza vaccination in healthy human subjects	Illumina Genome Analyzer IIx paired end sequencing; GSM1113406: T15_Day6 [PBMC]; Homo sapiens; RNA-Seq	GSM1113406: T15_Day6 [PBMC]; Homo sapiens; RNA-Seq	Hematopoietic cells	PBMCs			84.93				0
SRP020492	SRS407167	SRX259530	SRR805820	ILLUMINA	Illumina Genome Analyzer IIx	SINGLE	12500417	2013-08-21	GSE45735: Changes in PBMC gene expression profiles after influenza vaccination in healthy human subjects	Illumina Genome Analyzer IIx paired end sequencing; GSM1113407: T15_Day7 [PBMC]; Homo sapiens; RNA-Seq	GSM1113407: T15_Day7 [PBMC]; Homo sapiens; RNA-Seq	Hematopoietic cells	PBMCs			85.24				0
SRP020492	SRS407168	SRX259531	SRR805821	ILLUMINA	Illumina Genome Analyzer IIx	SINGLE	11762093	2013-08-21	GSE45735: Changes in PBMC gene expression profiles after influenza vaccination in healthy human subjects	Illumina Genome Analyzer IIx paired end sequencing; GSM1113408: T15_Day8 [PBMC]; Homo sapiens; RNA-Seq	GSM1113408: T15_Day8 [PBMC]; Homo sapiens; RNA-Seq	Hematopoietic cells	PBMCs			86.73				0
SRP020492	SRS407169	SRX259532	SRR805822	ILLUMINA	Illumina Genome Analyzer IIx	SINGLE	13581107	2013-08-21	GSE45735: Changes in PBMC gene expression profiles after influenza vaccination in healthy human subjects	Illumina Genome Analyzer IIx paired end sequencing; GSM1113409: T15_Day9 [PBMC]; Homo sapiens; RNA-Seq	GSM1113409: T15_Day9 [PBMC]; Homo sapiens; RNA-Seq	Hematopoietic cells	PBMCs			85.5				0
SRP020492	SRS407170	SRX259533	SRR805823	ILLUMINA	Illumina Genome Analyzer IIx	SINGLE	13346291	2013-08-21	GSE45735: Changes in PBMC gene expression profiles after influenza vaccination in healthy human subjects	Illumina Genome Analyzer IIx paired end sequencing; GSM1113410: T15_Day10 [PBMC]; Homo sapiens; RNA-Seq	GSM1113410: T15_Day10 [PBMC]; Homo sapiens; RNA-Seq	Hematopoietic cells	PBMCs			84.58				0
SRP020492	SRS407171	SRX259534	SRR805824	ILLUMINA	Illumina Genome Analyzer IIx	SINGLE	17307055	2013-08-21	GSE45735: Changes in PBMC gene expression profiles after influenza vaccination in healthy human subjects	Illumina Genome Analyzer IIx paired end sequencing; GSM1113411: T16_Day0 [PBMC]; Homo sapiens; RNA-Seq	GSM1113411: T16_Day0 [PBMC]; Homo sapiens; RNA-Seq	Hematopoietic cells	PBMCs			86.59				0
SRP020492	SRS407173	SRX259536	SRR805826	ILLUMINA	Illumina Genome Analyzer IIx	SINGLE	14682497	2013-08-21	GSE45735: Changes in PBMC gene expression profiles after influenza vaccination in healthy human subjects	Illumina Genome Analyzer IIx paired end sequencing; GSM1113413: T16_Day2 [PBMC]; Homo sapiens; RNA-Seq	GSM1113413: T16_Day2 [PBMC]; Homo sapiens; RNA-Seq	Hematopoietic cells	PBMCs			84.91				0
SRP020492	SRS407174	SRX259537	SRR805827	ILLUMINA	Illumina Genome Analyzer IIx	SINGLE	15761465	2013-08-21	GSE45735: Changes in PBMC gene expression profiles after influenza vaccination in healthy human subjects	Illumina Genome Analyzer IIx paired end sequencing; GSM1113414: T16_Day3 [PBMC]; Homo sapiens; RNA-Seq	GSM1113414: T16_Day3 [PBMC]; Homo sapiens; RNA-Seq	Hematopoietic cells	PBMCs			84.98				0
SRP020492	SRS407175	SRX259538	SRR805828	ILLUMINA	Illumina Genome Analyzer IIx	SINGLE	9811754	2013-08-21	GSE45735: Changes in PBMC gene expression profiles after influenza vaccination in healthy human subjects	Illumina Genome Analyzer IIx paired end sequencing; GSM1113415: T16_Day4 [PBMC]; Homo sapiens; RNA-Seq	GSM1113415: T16_Day4 [PBMC]; Homo sapiens; RNA-Seq	Hematopoietic cells	PBMCs			84.98				0
SRP020492	SRS407176	SRX259539	SRR805829	ILLUMINA	Illumina Genome Analyzer IIx	SINGLE	14855406	2013-08-21	GSE45735: Changes in PBMC gene expression profiles after influenza vaccination in healthy human subjects	Illumina Genome Analyzer IIx paired end sequencing; GSM1113416: T16_Day5 [PBMC]; Homo sapiens; RNA-Seq	GSM1113416: T16_Day5 [PBMC]; Homo sapiens; RNA-Seq	Hematopoietic cells	PBMCs			84.93				0
SRP020492	SRS407177	SRX259540	SRR805830	ILLUMINA	Illumina Genome Analyzer IIx	SINGLE	14886871	2013-08-21	GSE45735: Changes in PBMC gene expression profiles after influenza vaccination in healthy human subjects	Illumina Genome Analyzer IIx paired end sequencing; GSM1113417: T16_Day6 [PBMC]; Homo sapiens; RNA-Seq	GSM1113417: T16_Day6 [PBMC]; Homo sapiens; RNA-Seq	Hematopoietic cells	PBMCs			85.95				0
SRP020492	SRS407178	SRX259541	SRR805831	ILLUMINA	Illumina Genome Analyzer IIx	SINGLE	12672246	2013-08-21	GSE45735: Changes in PBMC gene expression profiles after influenza vaccination in healthy human subjects	Illumina Genome Analyzer IIx paired end sequencing; GSM1113418: T16_Day7 [PBMC]; Homo sapiens; RNA-Seq	GSM1113418: T16_Day7 [PBMC]; Homo sapiens; RNA-Seq	Hematopoietic cells	PBMCs			86.73				0
SRP020492	SRS407179	SRX259542	SRR805832	ILLUMINA	Illumina Genome Analyzer IIx	SINGLE	11983655	2013-08-21	GSE45735: Changes in PBMC gene expression profiles after influenza vaccination in healthy human subjects	Illumina Genome Analyzer IIx paired end sequencing; GSM1113419: T16_Day8 [PBMC]; Homo sapiens; RNA-Seq	GSM1113419: T16_Day8 [PBMC]; Homo sapiens; RNA-Seq	Hematopoietic cells	PBMCs			81.87				0
SRP020492	SRS407180	SRX259543	SRR805833	ILLUMINA	Illumina Genome Analyzer IIx	SINGLE	13757939	2013-08-21	GSE45735: Changes in PBMC gene expression profiles after influenza vaccination in healthy human subjects	Illumina Genome Analyzer IIx paired end sequencing; GSM1113420: T16_Day9 [PBMC]; Homo sapiens; RNA-Seq	GSM1113420: T16_Day9 [PBMC]; Homo sapiens; RNA-Seq	Hematopoietic cells	PBMCs			81.09				0
SRP020492	SRS407181	SRX259544	SRR805834	ILLUMINA	Illumina Genome Analyzer IIx	SINGLE	13109641	2013-08-21	GSE45735: Changes in PBMC gene expression profiles after influenza vaccination in healthy human subjects	Illumina Genome Analyzer IIx paired end sequencing; GSM1113421: T16_Day10 [PBMC]; Homo sapiens; RNA-Seq	GSM1113421: T16_Day10 [PBMC]; Homo sapiens; RNA-Seq	Hematopoietic cells	PBMCs			82.21				0
SRP021048	SRS412323	SRX265060	SRR826658	ILLUMINA	Illumina HiSeq 2000	SINGLE	14422025	2013-06-11	Homo sapiens whole pancreatic islet mRNA during culture in alternate media	Illumina HiSeq 2000 paired end sequencing; Islets A, 48 h treatment with 8 mM glucose and L-WRN+	Islets A, 48 h treatment with 8 mM glucose and L-WRN+	Pancreas				75.14				0
SRP021048	SRS412331	SRX265069	SRR826661	ILLUMINA	Illumina HiSeq 2000	SINGLE	10577541	2013-06-11	Homo sapiens whole pancreatic islet mRNA during culture in alternate media	Illumina HiSeq 2000 paired end sequencing; Islets A, 48 h treatment with 5 mM glucose	Islets A, 48 h treatment with 5 mM glucose	Pancreas				79.54				0
SRP021048	SRS412332	SRX265071	SRR826663	ILLUMINA	Illumina HiSeq 2000	SINGLE	12262867	2013-06-11	Homo sapiens whole pancreatic islet mRNA during culture in alternate media	Illumina HiSeq 2000 paired end sequencing; Islets B, 48 h treatment with 8 mM glucose	Islets B, 48 h treatment with 8 mM glucose	Pancreas				77.86				0
SRP021048	SRS412332	SRX265070	SRR826662	ILLUMINA	Illumina HiSeq 2000	SINGLE	15156359	2013-06-11	Homo sapiens whole pancreatic islet mRNA during culture in alternate media	Illumina HiSeq 2000 paired end sequencing; Islets B, 48 h treatment with 5 mM glucose	Islets B, 48 h treatment with 5 mM glucose					76.22				0
SRP021509	SRS416376	SRX271837	SRR834980	ILLUMINA	Illumina HiSeq 2000	PAIRED	160135611	2013-05-29	GSE45982: EZH2 is required for germinal center formation and somatic EZH2 mutations promote lymphoid transformation	Illumina HiSeq 2000 paired end sequencing; GSM1129341: NB 2; Homo sapiens; RNA-Seq	GSM1129341: NB 2; Homo sapiens; RNA-Seq	Hematopoietic cells	B-lymphocytes			74.67				0
SRP021912	SRS417366	SRX272869	SRR836181	ILLUMINA	Illumina HiSeq 2000	PAIRED	30238059	2013-08-20	GSE46490: High-throughput RNA sequencing of human preovulatory cumulus and mural granulosa cells (mRNA)	Illumina HiSeq 2000 paired end sequencing; GSM1131195: MGC1; Homo sapiens; RNA-Seq	GSM1131195: MGC1; Homo sapiens; RNA-Seq					90.59				0
SRP021912	SRS417367	SRX272870	SRR836182	ILLUMINA	Illumina HiSeq 2000	PAIRED	26914692	2013-08-20	GSE46490: High-throughput RNA sequencing of human preovulatory cumulus and mural granulosa cells (mRNA)	Illumina HiSeq 2000 paired end sequencing; GSM1131196: MGC2; Homo sapiens; RNA-Seq	GSM1131196: MGC2; Homo sapiens; RNA-Seq					90.12				0
SRP021912	SRS417368	SRX272871	SRR836183	ILLUMINA	Illumina HiSeq 2000	PAIRED	38526577	2013-08-20	GSE46490: High-throughput RNA sequencing of human preovulatory cumulus and mural granulosa cells (mRNA)	Illumina HiSeq 2000 paired end sequencing; GSM1131197: MGC3; Homo sapiens; RNA-Seq	GSM1131197: MGC3; Homo sapiens; RNA-Seq	Ovary		Female		88.9				0
SRP022052	SRS418092	SRX273677	SRR837794	ILLUMINA	Illumina HiSeq 2000	PAIRED	34130852	2013-06-04	GSE46611: MicroRNA Target Site Identification by Integrating Sequence and Binding Information	Illumina HiSeq 2000 paired end sequencing; GSM1133247: LCLBACWT; Homo sapiens; RNA-Seq	GSM1133247: LCLBACWT; Homo sapiens; RNA-Seq	Hematopoietic cells	Lymphoblasts			87.55	1	1		0
SRP022052	SRS418094	SRX273679	SRR837796	ILLUMINA	Illumina HiSeq 2000	PAIRED	36972549	2013-06-04	GSE46611: MicroRNA Target Site Identification by Integrating Sequence and Binding Information	Illumina HiSeq 2000 paired end sequencing; GSM1133249: LCLBACD1_2; Homo sapiens; RNA-Seq	GSM1133249: LCLBACD1_2; Homo sapiens; RNA-Seq	Hematopoietic cells	Lymphoblasts			76	1	1		0
SRP022052	SRS418095	SRX273680	SRR837797	ILLUMINA	Illumina HiSeq 2000	PAIRED	22815006	2013-06-04	GSE46611: MicroRNA Target Site Identification by Integrating Sequence and Binding Information	Illumina HiSeq 2000 paired end sequencing; GSM1133250: LCLBACD2; Homo sapiens; RNA-Seq	GSM1133250: LCLBACD2; Homo sapiens; RNA-Seq	Hematopoietic cells	Lymphoblasts			69.02		1		0
SRP022052	SRS418096	SRX273681	SRR837798	ILLUMINA	Illumina HiSeq 2000	PAIRED	37241817	2013-06-04	GSE46611: MicroRNA Target Site Identification by Integrating Sequence and Binding Information	Illumina HiSeq 2000 paired end sequencing; GSM1133251: LCLBACD3; Homo sapiens; RNA-Seq	GSM1133251: LCLBACD3; Homo sapiens; RNA-Seq	Hematopoietic cells	Lymphoblasts			88.85	1	1		0
SRP022133	SRS418738	SRX275432	SRR846935	ILLUMINA	Illumina HiSeq 2000	PAIRED	13446831	2013-06-12	GSE46665: Identification of differentially expressed transcripts and pathways one week and six months following implant of left ventricular devices	Illumina HiSeq 2000 paired end sequencing; GSM1133660: Sample_1_0; Homo sapiens; RNA-Seq	GSM1133660: Sample_1_0; Homo sapiens; RNA-Seq	Hematopoietic cells				87.72				0
SRP022133	SRS418739	SRX275433	SRR846936	ILLUMINA	Illumina HiSeq 2000	PAIRED	12681926	2013-06-12	GSE46665: Identification of differentially expressed transcripts and pathways one week and six months following implant of left ventricular devices	Illumina HiSeq 2000 paired end sequencing; GSM1133661: Sample_1_7; Homo sapiens; RNA-Seq	GSM1133661: Sample_1_7; Homo sapiens; RNA-Seq	Hematopoietic cells				91.37				0
SRP022133	SRS418741	SRX275435	SRR846938	ILLUMINA	Illumina HiSeq 2000	PAIRED	15022093	2013-06-12	GSE46665: Identification of differentially expressed transcripts and pathways one week and six months following implant of left ventricular devices	Illumina HiSeq 2000 paired end sequencing; GSM1133663: Sample_2_0; Homo sapiens; RNA-Seq	GSM1133663: Sample_2_0; Homo sapiens; RNA-Seq	Hematopoietic cells				93.16				0
SRP022133	SRS418743	SRX275437	SRR846940	ILLUMINA	Illumina HiSeq 2000	PAIRED	13214903	2013-06-12	GSE46665: Identification of differentially expressed transcripts and pathways one week and six months following implant of left ventricular devices	Illumina HiSeq 2000 paired end sequencing; GSM1133665: Sample_3_0; Homo sapiens; RNA-Seq	GSM1133665: Sample_3_0; Homo sapiens; RNA-Seq	Hematopoietic cells				92.49				0
SRP022133	SRS418744	SRX275438	SRR846941	ILLUMINA	Illumina HiSeq 2000	PAIRED	14383328	2013-06-12	GSE46665: Identification of differentially expressed transcripts and pathways one week and six months following implant of left ventricular devices	Illumina HiSeq 2000 paired end sequencing; GSM1133666: Sample_3_7; Homo sapiens; RNA-Seq	GSM1133666: Sample_3_7; Homo sapiens; RNA-Seq	Hematopoietic cells				90.36				0
SRP022133	SRS418746	SRX275440	SRR846943	ILLUMINA	Illumina HiSeq 2000	PAIRED	17052205	2013-06-12	GSE46665: Identification of differentially expressed transcripts and pathways one week and six months following implant of left ventricular devices	Illumina HiSeq 2000 paired end sequencing; GSM1133668: Sample_4_0; Homo sapiens; RNA-Seq	GSM1133668: Sample_4_0; Homo sapiens; RNA-Seq	Hematopoietic cells				86.57				0
SRP022133	SRS418747	SRX275441	SRR846944	ILLUMINA	Illumina HiSeq 2000	PAIRED	15342923	2013-06-12	GSE46665: Identification of differentially expressed transcripts and pathways one week and six months following implant of left ventricular devices	Illumina HiSeq 2000 paired end sequencing; GSM1133669: Sample_4_7; Homo sapiens; RNA-Seq	GSM1133669: Sample_4_7; Homo sapiens; RNA-Seq	Hematopoietic cells				88.71				0
SRP022133	SRS418749	SRX275443	SRR846946	ILLUMINA	Illumina HiSeq 2000	PAIRED	15918822	2013-06-12	GSE46665: Identification of differentially expressed transcripts and pathways one week and six months following implant of left ventricular devices	Illumina HiSeq 2000 paired end sequencing; GSM1133671: Sample_5_0; Homo sapiens; RNA-Seq	GSM1133671: Sample_5_0; Homo sapiens; RNA-Seq	Hematopoietic cells				87.36				0
SRP022133	SRS418750	SRX275444	SRR846947	ILLUMINA	Illumina HiSeq 2000	PAIRED	14618024	2013-06-12	GSE46665: Identification of differentially expressed transcripts and pathways one week and six months following implant of left ventricular devices	Illumina HiSeq 2000 paired end sequencing; GSM1133672: Sample_5_7; Homo sapiens; RNA-Seq	GSM1133672: Sample_5_7; Homo sapiens; RNA-Seq	Hematopoietic cells				89.7				0
SRP022133	SRS418752	SRX275446	SRR846949	ILLUMINA	Illumina HiSeq 2000	PAIRED	17256350	2013-06-12	GSE46665: Identification of differentially expressed transcripts and pathways one week and six months following implant of left ventricular devices	Illumina HiSeq 2000 paired end sequencing; GSM1133674: Sample_6_0; Homo sapiens; RNA-Seq	GSM1133674: Sample_6_0; Homo sapiens; RNA-Seq	Hematopoietic cells				93.17				0
SRP022133	SRS418753	SRX275447	SRR846950	ILLUMINA	Illumina HiSeq 2000	PAIRED	14644329	2013-06-12	GSE46665: Identification of differentially expressed transcripts and pathways one week and six months following implant of left ventricular devices	Illumina HiSeq 2000 paired end sequencing; GSM1133675: Sample_6_7; Homo sapiens; RNA-Seq	GSM1133675: Sample_6_7; Homo sapiens; RNA-Seq	Hematopoietic cells				91.95				0
SRP022133	SRS418756	SRX275450	SRR846953	ILLUMINA	Illumina HiSeq 2000	PAIRED	21131516	2013-06-12	GSE46665: Identification of differentially expressed transcripts and pathways one week and six months following implant of left ventricular devices	Illumina HiSeq 2000 paired end sequencing; GSM1133678: Sample_7_7; Homo sapiens; RNA-Seq	GSM1133678: Sample_7_7; Homo sapiens; RNA-Seq	Hematopoietic cells				93.1				0
SRP022133	SRS418758	SRX275452	SRR846955	ILLUMINA	Illumina HiSeq 2000	PAIRED	17411810	2013-06-12	GSE46665: Identification of differentially expressed transcripts and pathways one week and six months following implant of left ventricular devices	Illumina HiSeq 2000 paired end sequencing; GSM1133680: Sample_8_7; Homo sapiens; RNA-Seq	GSM1133680: Sample_8_7; Homo sapiens; RNA-Seq	Hematopoietic cells				89.9				0
SRP022133	SRS418759	SRX275453	SRR846956	ILLUMINA	Illumina HiSeq 2000	PAIRED	24220780	2013-06-12	GSE46665: Identification of differentially expressed transcripts and pathways one week and six months following implant of left ventricular devices	Illumina HiSeq 2000 paired end sequencing; GSM1133681: Sample_8_180; Homo sapiens; RNA-Seq	GSM1133681: Sample_8_180; Homo sapiens; RNA-Seq	Hematopoietic cells				84.99				0
SRP022133	SRS418760	SRX275454	SRR846957	ILLUMINA	Illumina HiSeq 2000	PAIRED	18347565	2013-06-12	GSE46665: Identification of differentially expressed transcripts and pathways one week and six months following implant of left ventricular devices	Illumina HiSeq 2000 paired end sequencing; GSM1133682: Sample_9_0; Homo sapiens; RNA-Seq	GSM1133682: Sample_9_0; Homo sapiens; RNA-Seq	Hematopoietic cells				94.19				0
SRP022133	SRS418762	SRX275456	SRR846959	ILLUMINA	Illumina HiSeq 2000	PAIRED	22326922	2013-06-12	GSE46665: Identification of differentially expressed transcripts and pathways one week and six months following implant of left ventricular devices	Illumina HiSeq 2000 paired end sequencing; GSM1133684: Sample_9_180; Homo sapiens; RNA-Seq	GSM1133684: Sample_9_180; Homo sapiens; RNA-Seq	Hematopoietic cells				87.41				0
ERP000546	ERS025099	ERX011227	ERR030879	ILLUMINA	Illumina HiSeq 2000	PAIRED	79296905	2011-03-17	Illumina bodyMap2 transcriptome	Illumina HiSeq 2000 paired end sequencing; Illumina bodyMap2 transcriptome	Illumina bodyMap2 transcriptome	Lung		Male	Caucasian	87.16				1
SRP026387	SRS453955	SRX316655	SRR923922	ILLUMINA	Illumina HiSeq 2000	PAIRED	26713006	2013-11-13	GSE48403: The Wnt/ÃŸ-catenin-signaling pathway is modulated by androgen ablation therapy for advanced clinical prostate cancer and contributes to androgen independent cell growth	Illumina HiSeq 2000 paired end sequencing; GSM1177210: Prostate-Pre-R3; Homo sapiens; RNA-Seq	GSM1177210: Prostate-Pre-R3; Homo sapiens; RNA-Seq	Prostate				94.25	1			0
SRP026387	SRS453957	SRX316657	SRR923924	ILLUMINA	Illumina HiSeq 2000	PAIRED	26985040	2013-11-13	GSE48403: The Wnt/ÃŸ-catenin-signaling pathway is modulated by androgen ablation therapy for advanced clinical prostate cancer and contributes to androgen independent cell growth	Illumina HiSeq 2000 paired end sequencing; GSM1177212: Prostate-Pre-R5; Homo sapiens; RNA-Seq	GSM1177212: Prostate-Pre-R5; Homo sapiens; RNA-Seq	Prostate				94.09	1			0
SRP026387	SRS453958	SRX316658	SRR923925	ILLUMINA	Illumina HiSeq 2000	PAIRED	26418641	2013-11-13	GSE48403: The Wnt/ÃŸ-catenin-signaling pathway is modulated by androgen ablation therapy for advanced clinical prostate cancer and contributes to androgen independent cell growth	Illumina HiSeq 2000 paired end sequencing; GSM1177213: Prostate-Pre-R6; Homo sapiens; RNA-Seq	GSM1177213: Prostate-Pre-R6; Homo sapiens; RNA-Seq	Prostate				94.68	1			0
SRP026387	SRS453959	SRX316660	SRR923927	ILLUMINA	Illumina HiSeq 2000	PAIRED	27450511	2013-11-13	GSE48403: The Wnt/ÃŸ-catenin-signaling pathway is modulated by androgen ablation therapy for advanced clinical prostate cancer and contributes to androgen independent cell growth	Illumina HiSeq 2000 paired end sequencing; GSM1177215: Prostate-Post-R1; Homo sapiens; RNA-Seq	GSM1177215: Prostate-Post-R1; Homo sapiens; RNA-Seq	Prostate				93.7	1			0
SRP026387	SRS453962	SRX316661	SRR923928	ILLUMINA	Illumina HiSeq 2000	PAIRED	26963530	2013-11-13	GSE48403: The Wnt/ÃŸ-catenin-signaling pathway is modulated by androgen ablation therapy for advanced clinical prostate cancer and contributes to androgen independent cell growth	Illumina HiSeq 2000 paired end sequencing; GSM1177216: Prostate-Post-R2; Homo sapiens; RNA-Seq	GSM1177216: Prostate-Post-R2; Homo sapiens; RNA-Seq	Prostate				93.57	1			0
SRP026387	SRS453963	SRX316663	SRR923930	ILLUMINA	Illumina HiSeq 2000	PAIRED	27678240	2013-11-13	GSE48403: The Wnt/ÃŸ-catenin-signaling pathway is modulated by androgen ablation therapy for advanced clinical prostate cancer and contributes to androgen independent cell growth	Illumina HiSeq 2000 paired end sequencing; GSM1177218: Prostate-Post-R4; Homo sapiens; RNA-Seq	GSM1177218: Prostate-Post-R4; Homo sapiens; RNA-Seq	Prostate				94.24	1			0
SRP026387	SRS453965	SRX316666	SRR923933	ILLUMINA	Illumina HiSeq 2000	PAIRED	24678858	2013-11-13	GSE48403: The Wnt/ÃŸ-catenin-signaling pathway is modulated by androgen ablation therapy for advanced clinical prostate cancer and contributes to androgen independent cell growth	Illumina HiSeq 2000 paired end sequencing; GSM1177221: Prostate-Post-R7; Homo sapiens; RNA-Seq	GSM1177221: Prostate-Post-R7; Homo sapiens; RNA-Seq	Prostate				94.29	1			0
SRP026600	SRS455410	SRX318455	SRR926685	ILLUMINA	Illumina Genome Analyzer II	PAIRED	28903953	2013-09-04	Multi_sequencing_of_2P2cell_HCC	Illumina Genome Analyzer II paired end sequencing; Multi_sequencing_of_2P2cell_HCC	Multi_sequencing_of_2P2cell_HCC	Liver				88.37				0
SRP026600	SRS455410	SRX318456	SRR926686	ILLUMINA	Illumina Genome Analyzer II	SINGLE	36232076	2013-09-04	Multi_sequencing_of_2P2cell_HCC	Illumina Genome Analyzer II paired end sequencing; Multi_sequencing_of_2P2cell_HCC	Multi_sequencing_of_2P2cell_HCC	Liver				78.54				0
SRP026600	SRS455410	SRX318457	SRR926687	ILLUMINA	Illumina Genome Analyzer II	SINGLE	35003558	2013-09-04	Multi_sequencing_of_2P2cell_HCC	Illumina Genome Analyzer II paired end sequencing; Multi_sequencing_of_2P2cell_HCC	Multi_sequencing_of_2P2cell_HCC	Liver				77.78				0
SRP026600	SRS455410	SRX318458	SRR926688	ILLUMINA	Illumina Genome Analyzer II	PAIRED	184948022	2013-09-04	Multi_sequencing_of_2P2cell_HCC	Illumina Genome Analyzer II paired end sequencing; Multi_sequencing_of_2P2cell_HCC	Multi_sequencing_of_2P2cell_HCC	Liver				87.54				0
SRP026600	SRS455411	SRX318459	SRR926689	ILLUMINA	Illumina Genome Analyzer II	PAIRED	36520961	2013-09-04	Multi_sequencing_of_2P2cell_HCC	Illumina Genome Analyzer II paired end sequencing; Multi_sequencing_of_2P2cell_HCC	Multi_sequencing_of_2P2cell_HCC	Liver				88.97				0
SRP026600	SRS455411	SRX318460	SRR926690	ILLUMINA	Illumina Genome Analyzer II	SINGLE	37200402	2013-09-04	Multi_sequencing_of_2P2cell_HCC	Illumina Genome Analyzer II paired end sequencing; Multi_sequencing_of_2P2cell_HCC	Multi_sequencing_of_2P2cell_HCC	Liver				76.28				0
SRP026600	SRS455411	SRX318461	SRR926691	ILLUMINA	Illumina Genome Analyzer II	SINGLE	35231878	2013-09-04	Multi_sequencing_of_2P2cell_HCC	Illumina Genome Analyzer II paired end sequencing; Multi_sequencing_of_2P2cell_HCC	Multi_sequencing_of_2P2cell_HCC	Liver				74.07				0
SRP026600	SRS455411	SRX318462	SRR926692	ILLUMINA	Illumina Genome Analyzer II	PAIRED	189922819	2013-09-04	Multi_sequencing_of_2P2cell_HCC	Illumina Genome Analyzer II paired end sequencing; Multi_sequencing_of_2P2cell_HCC	Multi_sequencing_of_2P2cell_HCC	Liver				87.82				0
SRP027364	SRS457475	SRX322312	SRR934363	ILLUMINA	Illumina HiSeq 2000	PAIRED	97038022	2013-11-13	Novel kinase fusion oncogenes in post-Chernobyl radiation-induced pediatric thyroid cancers	Illumina HiSeq 2000 paired end sequencing; GSM1185641: N25; Homo sapiens; RNA-Seq	GSM1185641: N25; Homo sapiens; RNA-Seq					92.01				0
SRP027364	SRS457479	SRX322315	SRR934366	ILLUMINA	Illumina HiSeq 2000	PAIRED	46581137	2013-11-13	Novel kinase fusion oncogenes in post-Chernobyl radiation-induced pediatric thyroid cancers	Illumina HiSeq 2000 paired end sequencing; GSM1185644: T23; Homo sapiens; RNA-Seq	GSM1185644: T23; Homo sapiens; RNA-Seq					90.26	1			0
SRP027364	SRS457480	SRX322316	SRR934367	ILLUMINA	Illumina HiSeq 2000	PAIRED	91863253	2013-11-13	Novel kinase fusion oncogenes in post-Chernobyl radiation-induced pediatric thyroid cancers	Illumina HiSeq 2000 paired end sequencing; GSM1185645: T24; Homo sapiens; RNA-Seq	GSM1185645: T24; Homo sapiens; RNA-Seq					90.62	1			0
SRP027364	SRS457482	SRX322318	SRR934369	ILLUMINA	Illumina HiSeq 2000	PAIRED	90761527	2013-11-13	Novel kinase fusion oncogenes in post-Chernobyl radiation-induced pediatric thyroid cancers	Illumina HiSeq 2000 paired end sequencing; GSM1185647: T26; Homo sapiens; RNA-Seq	GSM1185647: T26; Homo sapiens; RNA-Seq					92.44	1			0
SRP001540	SRS008844	SRX014551	SRR031831	ILLUMINA	Illumina Genome Analyzer II	SINGLE	9798209	2010-04-09	Understaning mechanisms underlying human gene expression variation with RNA sequencing	Illumina Genome Analyzer II paired end sequencing; GSM485384: NA18909_argonne	GSM485384: NA18909_argonne	Hematopoietic cells	Lymphoblasts		YRI	77.16				0
SRP029281	SRS474151	SRX340818	SRR958704	ILLUMINA	Illumina HiSeq 2000	SINGLE	78508860	2013-09-17	GSE50386: Epigenomic plasticity enables human pancreatic alpha to beta cell reprogramming	Illumina HiSeq 2000 paired end sequencing; GSM1217957: CITH068_Beta_RNA-Seq; Homo sapiens; RNA-Seq	GSM1217957: CITH068_Beta_RNA-Seq; Homo sapiens; RNA-Seq	Pancreas				69.64				0
SRP029990	SRS481301	SRX352334	SRR988502	ILLUMINA	Illumina HiSeq 2000	PAIRED	41553220	2013-09-25	GSE50957: Molecular Hallmarks of Experimentally Acquired Immunity to Malaria	Illumina HiSeq 2000 paired end sequencing; GSM1233283: 2b-387; Homo sapiens; RNA-Seq	GSM1233283: 2b-387; Homo sapiens; RNA-Seq	Hematopoietic cells	Blood			62.61				0
SRP029990	SRS481305	SRX352338	SRR988506	ILLUMINA	Illumina HiSeq 2000	PAIRED	72508209	2013-09-25	GSE50957: Molecular Hallmarks of Experimentally Acquired Immunity to Malaria	Illumina HiSeq 2000 paired end sequencing; GSM1233287: 4b-396; Homo sapiens; RNA-Seq	GSM1233287: 4b-396; Homo sapiens; RNA-Seq	Hematopoietic cells	Blood			64.75				0
SRP001540	SRS008945	SRX014652	SRR031932	ILLUMINA	Illumina Genome Analyzer II	SINGLE	11662307	2010-04-09	Understaning mechanisms underlying human gene expression variation with RNA sequencing	Illumina Genome Analyzer II paired end sequencing; GSM485485: NA19172_argonne	GSM485485: NA19172_argonne	Hematopoietic cells	Lymphoblasts		YRI	78.31				0
SRP030041	SRS484669	SRX356477	SRR998197	ILLUMINA	Illumina HiSeq 2000	PAIRED	47668848	2013-11-13	GSE50893: Extensive Variation in Chromatin States Across Humans	Illumina HiSeq 2000 paired end sequencing; GSM1233909: GM12878_RZ_1; Homo sapiens; RNA-Seq	GSM1233909: GM12878_RZ_1; Homo sapiens; RNA-Seq	Hematopoietic cells	Lymphoblasts	Female	Caucasian	86.78		1		0
SRP030041	SRS484670	SRX356478	SRR998198	ILLUMINA	Illumina HiSeq 2000	PAIRED	57941564	2013-11-13	GSE50893: Extensive Variation in Chromatin States Across Humans	Illumina HiSeq 2000 paired end sequencing; GSM1233910: GM12878_RZ_2; Homo sapiens; RNA-Seq	GSM1233910: GM12878_RZ_2; Homo sapiens; RNA-Seq	Hematopoietic cells	Lymphoblasts	Female	Caucasian	81.22		1		0
SRP001563	SRS009382	SRX014952	SRR032262	ILLUMINA	Illumina Genome Analyzer	SINGLE	39839492	2010-09-23	Polymorphic cis- and trans-regulation of human gene expression	Illumina Genome Analyzer paired end sequencing; GSM424344: GM12044_RNAseq	GSM424344: GM12044_RNAseq	Hematopoietic cells	Lymphoblasts			75.11		1		0
SRP030041	SRS484712	SRX356520	SRR998240	ILLUMINA	Illumina HiSeq 2000	PAIRED	41603178	2013-11-13	GSE50893: Extensive Variation in Chromatin States Across Humans	Illumina HiSeq 2000 paired end sequencing; GSM1233952: GM12891_RZ_2; Homo sapiens; RNA-Seq	GSM1233952: GM12891_RZ_2; Homo sapiens; RNA-Seq	Hematopoietic cells	Lymphoblasts	Male	Caucasian	84.4		1		0
SRP030041	SRS484733	SRX356541	SRR998261	ILLUMINA	Illumina HiSeq 2000	PAIRED	43902748	2013-11-13	GSE50893: Extensive Variation in Chromatin States Across Humans	Illumina HiSeq 2000 paired end sequencing; GSM1233973: GM12892_RZ_1; Homo sapiens; RNA-Seq	GSM1233973: GM12892_RZ_1; Homo sapiens; RNA-Seq	Hematopoietic cells	Lymphoblasts	Female	Caucasian	87.18		1		0
SRP001563	SRS009375	SRX014945	SRR032255	ILLUMINA	Illumina Genome Analyzer	SINGLE	38441615	2010-09-23	Polymorphic cis- and trans-regulation of human gene expression	Illumina Genome Analyzer paired end sequencing; GSM424337: GM11993_RNAseq	GSM424337: GM11993_RNAseq	Hematopoietic cells	Lymphoblasts			77.12		1		0
SRP030041	SRS484784	SRX356592	SRR998312	ILLUMINA	Illumina HiSeq 2000	PAIRED	28861557	2013-11-13	GSE50893: Extensive Variation in Chromatin States Across Humans	Illumina HiSeq 2000 paired end sequencing; GSM1234024: GM18526_RZ_2; Homo sapiens; RNA-Seq	GSM1234024: GM18526_RZ_2; Homo sapiens; RNA-Seq	Hematopoietic cells	Lymphoblasts	Female	Han Chinese	88.66		1		0
SRP030041	SRS484801	SRX356609	SRR998329	ILLUMINA	Illumina HiSeq 2000	PAIRED	31559255	2013-11-13	GSE50893: Extensive Variation in Chromatin States Across Humans	Illumina HiSeq 2000 paired end sequencing; GSM1234041: GM18951_RZ_2; Homo sapiens; RNA-Seq	GSM1234041: GM18951_RZ_2; Homo sapiens; RNA-Seq	Hematopoietic cells	Lymphoblasts	Female	Japanese	86.12		1		0
SRP001563	SRS009379	SRX014949	SRR032259	ILLUMINA	Illumina Genome Analyzer	SINGLE	37359318	2010-09-23	Polymorphic cis- and trans-regulation of human gene expression	Illumina Genome Analyzer paired end sequencing; GSM424341: GM12005_RNAseq	GSM424341: GM12005_RNAseq	Hematopoietic cells	Lymphoblasts			72.41		1		0
SRP030041	SRS484837	SRX356643	SRR998363	ILLUMINA	Illumina HiSeq 2000	PAIRED	21361230	2013-11-13	GSE50893: Extensive Variation in Chromatin States Across Humans	Illumina HiSeq 2000 paired end sequencing; GSM1234075: GM19193_RZ_2; Homo sapiens; RNA-Seq	GSM1234075: GM19193_RZ_2; Homo sapiens; RNA-Seq	Hematopoietic cells	Lymphoblasts	Female	Yoruban	90.13		1		0
SRP030041	SRS484858	SRX356664	SRR998384	ILLUMINA	Illumina HiSeq 2000	PAIRED	50031954	2013-11-13	GSE50893: Extensive Variation in Chromatin States Across Humans	Illumina HiSeq 2000 paired end sequencing; GSM1234096: GM19238_RZ_2; Homo sapiens; RNA-Seq	GSM1234096: GM19238_RZ_2; Homo sapiens; RNA-Seq	Hematopoietic cells	Lymphoblasts	Female	Yoruban	84.82		1		0
SRP030041	SRS484880	SRX356686	SRR998406	ILLUMINA	Illumina HiSeq 2000	PAIRED	53371530	2013-11-13	GSE50893: Extensive Variation in Chromatin States Across Humans	Illumina HiSeq 2000 paired end sequencing; GSM1234118: GM19239_RZ_2; Homo sapiens; RNA-Seq	GSM1234118: GM19239_RZ_2; Homo sapiens; RNA-Seq	Hematopoietic cells	Lymphoblasts	Male	Yoruban	83.88		1		0
SRP030041	SRS484903	SRX356709	SRR998429	ILLUMINA	Illumina HiSeq 2000	PAIRED	55381990	2013-11-13	GSE50893: Extensive Variation in Chromatin States Across Humans	Illumina HiSeq 2000 paired end sequencing; GSM1234141: GM19240_RZ_2; Homo sapiens; RNA-Seq	GSM1234141: GM19240_RZ_2; Homo sapiens; RNA-Seq	Hematopoietic cells	Lymphoblasts	Female	Yoruban	83.19		1		0
SRP030041	SRS484920	SRX356726	SRR998446	ILLUMINA	Illumina HiSeq 2000	PAIRED	52260900	2013-11-13	GSE50893: Extensive Variation in Chromatin States Across Humans	Illumina HiSeq 2000 paired end sequencing; GSM1234158: GM2255_RZ_1; Homo sapiens; RNA-Seq	GSM1234158: GM2255_RZ_1; Homo sapiens; RNA-Seq	Hematopoietic cells	Lymphoblasts	Male	San	84.05		1		0
SRP030041	SRS484939	SRX356745	SRR998465	ILLUMINA	Illumina HiSeq 2000	PAIRED	27290599	2013-11-13	GSE50893: Extensive Variation in Chromatin States Across Humans	Illumina HiSeq 2000 paired end sequencing; GSM1234177: GM2588_RZ_2; Homo sapiens; RNA-Seq	GSM1234177: GM2588_RZ_2; Homo sapiens; RNA-Seq	Hematopoietic cells	Lymphoblasts	Male	San	92.53		1		0
SRP030041	SRS484957	SRX356763	SRR998483	ILLUMINA	Illumina HiSeq 2000	PAIRED	21109170	2013-11-13	GSE50893: Extensive Variation in Chromatin States Across Humans	Illumina HiSeq 2000 paired end sequencing; GSM1234195: GM2610_RZ_2; Homo sapiens; RNA-Seq	GSM1234195: GM2610_RZ_2; Homo sapiens; RNA-Seq	Hematopoietic cells	Lymphoblasts	Male	San	93.42		1		0
SRP030041	SRS484975	SRX356781	SRR998501	ILLUMINA	Illumina HiSeq 2000	PAIRED	28914520	2013-11-13	GSE50893: Extensive Variation in Chromatin States Across Humans	Illumina HiSeq 2000 paired end sequencing; GSM1234213: GM2630_RZ_2; Homo sapiens; RNA-Seq	GSM1234213: GM2630_RZ_2; Homo sapiens; RNA-Seq	Hematopoietic cells	Lymphoblasts	Male	San	92.9		1		0
SRP030041	SRS484997	SRX356803	SRR998523	ILLUMINA	Illumina HiSeq 2000	PAIRED	55080912	2013-11-13	GSE50893: Extensive Variation in Chromatin States Across Humans	Illumina HiSeq 2000 paired end sequencing; GSM1234235: SNYDER_RZ_1; Homo sapiens; RNA-Seq	GSM1234235: SNYDER_RZ_1; Homo sapiens; RNA-Seq	Hematopoietic cells	Lymphoblasts	Male	Caucasian	88.4	1	1		0
SRP030041	SRS484998	SRX356804	SRR998524	ILLUMINA	Illumina HiSeq 2000	PAIRED	27307917	2013-11-13	GSE50893: Extensive Variation in Chromatin States Across Humans	Illumina HiSeq 2000 paired end sequencing; GSM1234236: SNYDER_RZ_2; Homo sapiens; RNA-Seq	GSM1234236: SNYDER_RZ_2; Homo sapiens; RNA-Seq	Hematopoietic cells	Lymphoblasts	Male	Caucasian	93.35	1	1		0
SRP032775	SRS499956	SRX374588	SRR1026875	ILLUMINA	Illumina HiSeq 2000	PAIRED	24046925	2013-11-26	GSE52166: Molecular Hallmarks of Naturally Acquired Immunity to Malaria	Illumina HiSeq 2000 paired end sequencing; GSM1260483: 019a; Homo sapiens; RNA-Seq	GSM1260483: 019a; Homo sapiens; RNA-Seq	Hematopoietic cells	Blood			65.56				0
SRP032775	SRS499956	SRX374588	SRR1026876	ILLUMINA	Illumina HiSeq 2000	PAIRED	23892977	2013-11-26	GSE52166: Molecular Hallmarks of Naturally Acquired Immunity to Malaria	Illumina HiSeq 2000 paired end sequencing; GSM1260483: 019a; Homo sapiens; RNA-Seq	GSM1260483: 019a; Homo sapiens; RNA-Seq	Hematopoietic cells	Blood			65.56				0
SRP032775	SRS499959	SRX374591	SRR1026880	ILLUMINA	Illumina HiSeq 2000	PAIRED	66273562	2013-11-26	GSE52166: Molecular Hallmarks of Naturally Acquired Immunity to Malaria	Illumina HiSeq 2000 paired end sequencing; GSM1260486: 025b; Homo sapiens; RNA-Seq	GSM1260486: 025b; Homo sapiens; RNA-Seq	Hematopoietic cells	Blood			86.51				0
SRP032775	SRS499961	SRX374593	SRR1026883	ILLUMINA	Illumina HiSeq 2000	PAIRED	40142180	2013-11-26	GSE52166: Molecular Hallmarks of Naturally Acquired Immunity to Malaria	Illumina HiSeq 2000 paired end sequencing; GSM1260488: 029b; Homo sapiens; RNA-Seq	GSM1260488: 029b; Homo sapiens; RNA-Seq	Hematopoietic cells	Blood			85.17				0
SRP032775	SRS499961	SRX374593	SRR1026884	ILLUMINA	Illumina HiSeq 2000	PAIRED	40048591	2013-11-26	GSE52166: Molecular Hallmarks of Naturally Acquired Immunity to Malaria	Illumina HiSeq 2000 paired end sequencing; GSM1260488: 029b; Homo sapiens; RNA-Seq	GSM1260488: 029b; Homo sapiens; RNA-Seq	Hematopoietic cells	Blood			85.17				0
SRP032775	SRS499962	SRX374594	SRR1026885	ILLUMINA	Illumina HiSeq 2000	PAIRED	46400424	2013-11-26	GSE52166: Molecular Hallmarks of Naturally Acquired Immunity to Malaria	Illumina HiSeq 2000 paired end sequencing; GSM1260489: 039a; Homo sapiens; RNA-Seq	GSM1260489: 039a; Homo sapiens; RNA-Seq	Hematopoietic cells	Blood			87.99				0
SRP032775	SRS499962	SRX374594	SRR1026886	ILLUMINA	Illumina HiSeq 2000	PAIRED	47475957	2013-11-26	GSE52166: Molecular Hallmarks of Naturally Acquired Immunity to Malaria	Illumina HiSeq 2000 paired end sequencing; GSM1260489: 039a; Homo sapiens; RNA-Seq	GSM1260489: 039a; Homo sapiens; RNA-Seq	Hematopoietic cells	Blood			87.99				0
SRP032775	SRS499964	SRX374596	SRR1026889	ILLUMINA	Illumina HiSeq 2000	PAIRED	48470161	2013-11-26	GSE52166: Molecular Hallmarks of Naturally Acquired Immunity to Malaria	Illumina HiSeq 2000 paired end sequencing; GSM1260491: 047a; Homo sapiens; RNA-Seq	GSM1260491: 047a; Homo sapiens; RNA-Seq	Hematopoietic cells	Blood			86.45				0
SRP032775	SRS499966	SRX374598	SRR1026891	ILLUMINA	Illumina HiSeq 2000	PAIRED	36502555	2013-11-26	GSE52166: Molecular Hallmarks of Naturally Acquired Immunity to Malaria	Illumina HiSeq 2000 paired end sequencing; GSM1260493: 049a; Homo sapiens; RNA-Seq	GSM1260493: 049a; Homo sapiens; RNA-Seq	Hematopoietic cells	Blood			85.46				0
SRP032775	SRS499966	SRX374598	SRR1026892	ILLUMINA	Illumina HiSeq 2000	PAIRED	36134361	2013-11-26	GSE52166: Molecular Hallmarks of Naturally Acquired Immunity to Malaria	Illumina HiSeq 2000 paired end sequencing; GSM1260493: 049a; Homo sapiens; RNA-Seq	GSM1260493: 049a; Homo sapiens; RNA-Seq	Hematopoietic cells	Blood			85.46				0
SRP032775	SRS499970	SRX374602	SRR1026898	ILLUMINA	Illumina HiSeq 2000	PAIRED	32544742	2013-11-26	GSE52166: Molecular Hallmarks of Naturally Acquired Immunity to Malaria	Illumina HiSeq 2000 paired end sequencing; GSM1260497: 070a; Homo sapiens; RNA-Seq	GSM1260497: 070a; Homo sapiens; RNA-Seq	Hematopoietic cells	Blood			82.08				0
SRP032775	SRS499975	SRX374607	SRR1026904	ILLUMINA	Illumina HiSeq 2000	PAIRED	28070364	2013-11-26	GSE52166: Molecular Hallmarks of Naturally Acquired Immunity to Malaria	Illumina HiSeq 2000 paired end sequencing; GSM1260502: 108b; Homo sapiens; RNA-Seq	GSM1260502: 108b; Homo sapiens; RNA-Seq	Hematopoietic cells	Blood			85.43				0
SRP032775	SRS499975	SRX374607	SRR1026905	ILLUMINA	Illumina HiSeq 2000	PAIRED	28155356	2013-11-26	GSE52166: Molecular Hallmarks of Naturally Acquired Immunity to Malaria	Illumina HiSeq 2000 paired end sequencing; GSM1260502: 108b; Homo sapiens; RNA-Seq	GSM1260502: 108b; Homo sapiens; RNA-Seq	Hematopoietic cells	Blood			85.43				0
SRP032775	SRS499976	SRX374608	SRR1026906	ILLUMINA	Illumina HiSeq 2000	PAIRED	27365993	2013-11-26	GSE52166: Molecular Hallmarks of Naturally Acquired Immunity to Malaria	Illumina HiSeq 2000 paired end sequencing; GSM1260503: 122a; Homo sapiens; RNA-Seq	GSM1260503: 122a; Homo sapiens; RNA-Seq	Hematopoietic cells	Blood			82				0
SRP032775	SRS499976	SRX374608	SRR1026907	ILLUMINA	Illumina HiSeq 2000	PAIRED	26656645	2013-11-26	GSE52166: Molecular Hallmarks of Naturally Acquired Immunity to Malaria	Illumina HiSeq 2000 paired end sequencing; GSM1260503: 122a; Homo sapiens; RNA-Seq	GSM1260503: 122a; Homo sapiens; RNA-Seq	Hematopoietic cells	Blood			82				0
SRP032775	SRS499978	SRX374610	SRR1026910	ILLUMINA	Illumina HiSeq 2000	PAIRED	37828436	2013-11-26	GSE52166: Molecular Hallmarks of Naturally Acquired Immunity to Malaria	Illumina HiSeq 2000 paired end sequencing; GSM1260505: 123a; Homo sapiens; RNA-Seq	GSM1260505: 123a; Homo sapiens; RNA-Seq	Hematopoietic cells	Blood			84.94				0
SRP032775	SRS499978	SRX374610	SRR1026911	ILLUMINA	Illumina HiSeq 2000	PAIRED	38681209	2013-11-26	GSE52166: Molecular Hallmarks of Naturally Acquired Immunity to Malaria	Illumina HiSeq 2000 paired end sequencing; GSM1260505: 123a; Homo sapiens; RNA-Seq	GSM1260505: 123a; Homo sapiens; RNA-Seq	Hematopoietic cells	Blood			84.94				0
SRP032775	SRS499980	SRX374612	SRR1026914	ILLUMINA	Illumina HiSeq 2000	PAIRED	54619412	2013-11-26	GSE52166: Molecular Hallmarks of Naturally Acquired Immunity to Malaria	Illumina HiSeq 2000 paired end sequencing; GSM1260507: 132a; Homo sapiens; RNA-Seq	GSM1260507: 132a; Homo sapiens; RNA-Seq	Hematopoietic cells	Blood			82.83				0
SRP032775	SRS499980	SRX374612	SRR1026915	ILLUMINA	Illumina HiSeq 2000	PAIRED	64101266	2013-11-26	GSE52166: Molecular Hallmarks of Naturally Acquired Immunity to Malaria	Illumina HiSeq 2000 paired end sequencing; GSM1260507: 132a; Homo sapiens; RNA-Seq	GSM1260507: 132a; Homo sapiens; RNA-Seq	Hematopoietic cells	Blood			82.83				0
SRP032775	SRS499982	SRX374614	SRR1026918	ILLUMINA	Illumina HiSeq 2000	PAIRED	24939437	2013-11-26	GSE52166: Molecular Hallmarks of Naturally Acquired Immunity to Malaria	Illumina HiSeq 2000 paired end sequencing; GSM1260509: 142a; Homo sapiens; RNA-Seq	GSM1260509: 142a; Homo sapiens; RNA-Seq	Hematopoietic cells	Blood			83.37				0
SRP032775	SRS499982	SRX374614	SRR1026919	ILLUMINA	Illumina HiSeq 2000	PAIRED	25006565	2013-11-26	GSE52166: Molecular Hallmarks of Naturally Acquired Immunity to Malaria	Illumina HiSeq 2000 paired end sequencing; GSM1260509: 142a; Homo sapiens; RNA-Seq	GSM1260509: 142a; Homo sapiens; RNA-Seq	Hematopoietic cells	Blood			83.37				0
SRP032775	SRS499987	SRX374619	SRR1026925	ILLUMINA	Illumina HiSeq 2000	PAIRED	54865310	2013-11-26	GSE52166: Molecular Hallmarks of Naturally Acquired Immunity to Malaria	Illumina HiSeq 2000 paired end sequencing; GSM1260514: 168b; Homo sapiens; RNA-Seq	GSM1260514: 168b; Homo sapiens; RNA-Seq	Hematopoietic cells	Blood			70.44				0
SRP032775	SRS499988	SRX374620	SRR1026926	ILLUMINA	Illumina HiSeq 2000	PAIRED	50635320	2013-11-26	GSE52166: Molecular Hallmarks of Naturally Acquired Immunity to Malaria	Illumina HiSeq 2000 paired end sequencing; GSM1260515: 171a; Homo sapiens; RNA-Seq	GSM1260515: 171a; Homo sapiens; RNA-Seq	Hematopoietic cells	Blood			86.84				0
SRP032775	SRS499991	SRX374623	SRR1026929	ILLUMINA	Illumina HiSeq 2000	PAIRED	41800496	2013-11-26	GSE52166: Molecular Hallmarks of Naturally Acquired Immunity to Malaria	Illumina HiSeq 2000 paired end sequencing; GSM1260518: 216b; Homo sapiens; RNA-Seq	GSM1260518: 216b; Homo sapiens; RNA-Seq	Hematopoietic cells	Blood			72.41				0
SRP032775	SRS499992	SRX374624	SRR1026930	ILLUMINA	Illumina HiSeq 2000	PAIRED	24999114	2013-11-26	GSE52166: Molecular Hallmarks of Naturally Acquired Immunity to Malaria	Illumina HiSeq 2000 paired end sequencing; GSM1260519: 250a; Homo sapiens; RNA-Seq	GSM1260519: 250a; Homo sapiens; RNA-Seq	Hematopoietic cells	Blood			78.12				0
SRP032775	SRS499994	SRX374626	SRR1026932	ILLUMINA	Illumina HiSeq 2000	PAIRED	24422754	2013-11-26	GSE52166: Molecular Hallmarks of Naturally Acquired Immunity to Malaria	Illumina HiSeq 2000 paired end sequencing; GSM1260521: 263a; Homo sapiens; RNA-Seq	GSM1260521: 263a; Homo sapiens; RNA-Seq	Hematopoietic cells	Blood			80.29				0
SRP032775	SRS499994	SRX374626	SRR1026933	ILLUMINA	Illumina HiSeq 2000	PAIRED	24143626	2013-11-26	GSE52166: Molecular Hallmarks of Naturally Acquired Immunity to Malaria	Illumina HiSeq 2000 paired end sequencing; GSM1260521: 263a; Homo sapiens; RNA-Seq	GSM1260521: 263a; Homo sapiens; RNA-Seq	Hematopoietic cells	Blood			80.29				0
SRP032775	SRS499997	SRX374629	SRR1026938	ILLUMINA	Illumina HiSeq 2000	PAIRED	33723295	2013-11-26	GSE52166: Molecular Hallmarks of Naturally Acquired Immunity to Malaria	Illumina HiSeq 2000 paired end sequencing; GSM1260524: 264b; Homo sapiens; RNA-Seq	GSM1260524: 264b; Homo sapiens; RNA-Seq	Hematopoietic cells	Blood			82.65				0
SRP032775	SRS499997	SRX374629	SRR1026939	ILLUMINA	Illumina HiSeq 2000	PAIRED	33291323	2013-11-26	GSE52166: Molecular Hallmarks of Naturally Acquired Immunity to Malaria	Illumina HiSeq 2000 paired end sequencing; GSM1260524: 264b; Homo sapiens; RNA-Seq	GSM1260524: 264b; Homo sapiens; RNA-Seq	Hematopoietic cells	Blood			82.65				0
SRP032775	SRS500000	SRX374632	SRR1026942	ILLUMINA	Illumina HiSeq 2000	PAIRED	40188007	2013-11-26	GSE52166: Molecular Hallmarks of Naturally Acquired Immunity to Malaria	Illumina HiSeq 2000 paired end sequencing; GSM1260527: 273a; Homo sapiens; RNA-Seq	GSM1260527: 273a; Homo sapiens; RNA-Seq	Hematopoietic cells	Blood			64.33				0
SRP032775	SRS500004	SRX374637	SRR1026947	ILLUMINA	Illumina HiSeq 2000	PAIRED	20355125	2013-11-26	GSE52166: Molecular Hallmarks of Naturally Acquired Immunity to Malaria	Illumina HiSeq 2000 paired end sequencing; GSM1260532: 276b; Homo sapiens; RNA-Seq	GSM1260532: 276b; Homo sapiens; RNA-Seq	Hematopoietic cells	Blood			76.78				0
SRP032775	SRS500012	SRX374644	SRR1026954	ILLUMINA	Illumina HiSeq 2000	PAIRED	30993317	2013-11-26	GSE52166: Molecular Hallmarks of Naturally Acquired Immunity to Malaria	Illumina HiSeq 2000 paired end sequencing; GSM1260539: 310a; Homo sapiens; RNA-Seq	GSM1260539: 310a; Homo sapiens; RNA-Seq	Hematopoietic cells	Blood			88.5				0
SRP032775	SRS500015	SRX374647	SRR1026957	ILLUMINA	Illumina HiSeq 2000	PAIRED	32843281	2013-11-26	GSE52166: Molecular Hallmarks of Naturally Acquired Immunity to Malaria	Illumina HiSeq 2000 paired end sequencing; GSM1260542: 311b; Homo sapiens; RNA-Seq	GSM1260542: 311b; Homo sapiens; RNA-Seq	Hematopoietic cells	Blood			72.93				0
SRP032775	SRS500016	SRX374648	SRR1026958	ILLUMINA	Illumina HiSeq 2000	PAIRED	21403955	2013-11-26	GSE52166: Molecular Hallmarks of Naturally Acquired Immunity to Malaria	Illumina HiSeq 2000 paired end sequencing; GSM1260543: 356a; Homo sapiens; RNA-Seq	GSM1260543: 356a; Homo sapiens; RNA-Seq	Hematopoietic cells	Blood			74.38				0
SRP032775	SRS500019	SRX374651	SRR1026961	ILLUMINA	Illumina HiSeq 2000	PAIRED	31700130	2013-11-26	GSE52166: Molecular Hallmarks of Naturally Acquired Immunity to Malaria	Illumina HiSeq 2000 paired end sequencing; GSM1260546: 371b; Homo sapiens; RNA-Seq	GSM1260546: 371b; Homo sapiens; RNA-Seq	Hematopoietic cells	Blood			83.26				0
SRP032775	SRS500023	SRX374655	SRR1026966	ILLUMINA	Illumina HiSeq 2000	PAIRED	45803728	2013-11-26	GSE52166: Molecular Hallmarks of Naturally Acquired Immunity to Malaria	Illumina HiSeq 2000 paired end sequencing; GSM1260550: 379b; Homo sapiens; RNA-Seq	GSM1260550: 379b; Homo sapiens; RNA-Seq	Hematopoietic cells	Blood			74.29				0
SRP032775	SRS500023	SRX374655	SRR1026967	ILLUMINA	Illumina HiSeq 2000	PAIRED	44462336	2013-11-26	GSE52166: Molecular Hallmarks of Naturally Acquired Immunity to Malaria	Illumina HiSeq 2000 paired end sequencing; GSM1260550: 379b; Homo sapiens; RNA-Seq	GSM1260550: 379b; Homo sapiens; RNA-Seq	Hematopoietic cells	Blood			74.29				0
SRP032775	SRS500025	SRX374657	SRR1026969	ILLUMINA	Illumina HiSeq 2000	PAIRED	34663735	2013-11-26	GSE52166: Molecular Hallmarks of Naturally Acquired Immunity to Malaria	Illumina HiSeq 2000 paired end sequencing; GSM1260552: 383b; Homo sapiens; RNA-Seq	GSM1260552: 383b; Homo sapiens; RNA-Seq	Hematopoietic cells	Blood			84.26				0
SRP032775	SRS500027	SRX374659	SRR1026972	ILLUMINA	Illumina HiSeq 2000	PAIRED	33195479	2013-11-26	GSE52166: Molecular Hallmarks of Naturally Acquired Immunity to Malaria	Illumina HiSeq 2000 paired end sequencing; GSM1260554: 387b; Homo sapiens; RNA-Seq	GSM1260554: 387b; Homo sapiens; RNA-Seq	Hematopoietic cells	Blood			79.88				0
SRP032775	SRS500027	SRX374659	SRR1026973	ILLUMINA	Illumina HiSeq 2000	PAIRED	32841568	2013-11-26	GSE52166: Molecular Hallmarks of Naturally Acquired Immunity to Malaria	Illumina HiSeq 2000 paired end sequencing; GSM1260554: 387b; Homo sapiens; RNA-Seq	GSM1260554: 387b; Homo sapiens; RNA-Seq	Hematopoietic cells	Blood			79.88				0
SRP032775	SRS500028	SRX374660	SRR1026974	ILLUMINA	Illumina HiSeq 2000	PAIRED	18834324	2013-11-26	GSE52166: Molecular Hallmarks of Naturally Acquired Immunity to Malaria	Illumina HiSeq 2000 paired end sequencing; GSM1260555: 390a; Homo sapiens; RNA-Seq	GSM1260555: 390a; Homo sapiens; RNA-Seq	Hematopoietic cells	Blood			89.71				0
SRP032775	SRS500028	SRX374660	SRR1026975	ILLUMINA	Illumina HiSeq 2000	PAIRED	19032753	2013-11-26	GSE52166: Molecular Hallmarks of Naturally Acquired Immunity to Malaria	Illumina HiSeq 2000 paired end sequencing; GSM1260555: 390a; Homo sapiens; RNA-Seq	GSM1260555: 390a; Homo sapiens; RNA-Seq	Hematopoietic cells	Blood			89.71				0
SRP032775	SRS500032	SRX374664	SRR1026980	ILLUMINA	Illumina HiSeq 2000	PAIRED	17877275	2013-11-26	GSE52166: Molecular Hallmarks of Naturally Acquired Immunity to Malaria	Illumina HiSeq 2000 paired end sequencing; GSM1260559: 400a; Homo sapiens; RNA-Seq	GSM1260559: 400a; Homo sapiens; RNA-Seq	Hematopoietic cells	Blood			69.56				0
SRP032775	SRS500035	SRX374667	SRR1026984	ILLUMINA	Illumina HiSeq 2000	PAIRED	50545839	2013-11-26	GSE52166: Molecular Hallmarks of Naturally Acquired Immunity to Malaria	Illumina HiSeq 2000 paired end sequencing; GSM1260562: 413b; Homo sapiens; RNA-Seq	GSM1260562: 413b; Homo sapiens; RNA-Seq	Hematopoietic cells	Blood			87.83				0
SRP032775	SRS500035	SRX374667	SRR1026985	ILLUMINA	Illumina HiSeq 2000	PAIRED	50564737	2013-11-26	GSE52166: Molecular Hallmarks of Naturally Acquired Immunity to Malaria	Illumina HiSeq 2000 paired end sequencing; GSM1260562: 413b; Homo sapiens; RNA-Seq	GSM1260562: 413b; Homo sapiens; RNA-Seq	Hematopoietic cells	Blood			87.83				0
SRP032775	SRS500037	SRX374669	SRR1026987	ILLUMINA	Illumina HiSeq 2000	PAIRED	17264234	2013-11-26	GSE52166: Molecular Hallmarks of Naturally Acquired Immunity to Malaria	Illumina HiSeq 2000 paired end sequencing; GSM1260564: 418b; Homo sapiens; RNA-Seq	GSM1260564: 418b; Homo sapiens; RNA-Seq	Hematopoietic cells	Blood			81.64				0
SRP032775	SRS500041	SRX374673	SRR1026991	ILLUMINA	Illumina HiSeq 2000	PAIRED	40709895	2013-11-26	GSE52166: Molecular Hallmarks of Naturally Acquired Immunity to Malaria	Illumina HiSeq 2000 paired end sequencing; GSM1260568: 425b; Homo sapiens; RNA-Seq	GSM1260568: 425b; Homo sapiens; RNA-Seq	Hematopoietic cells	Blood			61.59				0
SRP032775	SRS500042	SRX374674	SRR1026992	ILLUMINA	Illumina HiSeq 2000	PAIRED	12261338	2013-11-26	GSE52166: Molecular Hallmarks of Naturally Acquired Immunity to Malaria	Illumina HiSeq 2000 paired end sequencing; GSM1260569: 427a; Homo sapiens; RNA-Seq	GSM1260569: 427a; Homo sapiens; RNA-Seq	Hematopoietic cells	Blood			82.47				0
SRP032775	SRS500055	SRX374687	SRR1027007	ILLUMINA	Illumina HiSeq 2000	PAIRED	30727145	2013-11-26	GSE52166: Molecular Hallmarks of Naturally Acquired Immunity to Malaria	Illumina HiSeq 2000 paired end sequencing; GSM1260582: 488b; Homo sapiens; RNA-Seq	GSM1260582: 488b; Homo sapiens; RNA-Seq	Hematopoietic cells	Blood			87.28				0
SRP032775	SRS500057	SRX374689	SRR1027009	ILLUMINA	Illumina HiSeq 2000	PAIRED	22796801	2013-11-26	GSE52166: Molecular Hallmarks of Naturally Acquired Immunity to Malaria	Illumina HiSeq 2000 paired end sequencing; GSM1260584: 490b; Homo sapiens; RNA-Seq	GSM1260584: 490b; Homo sapiens; RNA-Seq	Hematopoietic cells	Blood			63.12				0
SRP033291	SRS506986	SRX380252	SRR1033621	ILLUMINA	Illumina HiSeq 1000	PAIRED	5075181	2014-01-14	Homo sapiens Transcriptome or Gene expression	Illumina HiSeq 1000 paired end sequencing; Unique Transciptome Patterns of the White and Grey Matter Corroborate Structural and Functional Heterogeneity in the Human Frontal Lobe	Unique Transciptome Patterns of the White and Grey Matter Corroborate Structural and Functional Heterogeneity in the Human Frontal Lobe	Brain				94.83				0
DRP000499	DRS001140	DRX001120	DRR001622	ILLUMINA	Illumina Genome Analyzer IIx	PAIRED	14461709	2012-06-08	Deep sequencing with inosine cyanoethylation identifies A-to-I RNA editing sites in human transcriptome.	Illumina Genome Analyzer IIx paired end sequencing; Human ICESeq(-), template 1	Human ICESeq(-), template 1	Brain		Male		81.76				0
DRP000499	DRS001140	DRX001126	DRR001628	ILLUMINA	Illumina Genome Analyzer IIx	PAIRED	93371899	2012-06-08	Deep sequencing with inosine cyanoethylation identifies A-to-I RNA editing sites in human transcriptome.	Illumina Genome Analyzer IIx paired end sequencing; Human ICESeq(-), template 3	Human ICESeq(-), template 3	Brain		Male		61.12				0
DRP000499	DRS001140	DRX001126	DRR001631	ILLUMINA	Illumina Genome Analyzer IIx	PAIRED	51067105	2012-06-08	Deep sequencing with inosine cyanoethylation identifies A-to-I RNA editing sites in human transcriptome.	Illumina Genome Analyzer IIx paired end sequencing; Human ICESeq(-), template 3	Human ICESeq(-), template 3	Brain		Male		72.93				0
DRP000499	DRS001140	DRX001126	DRR001634	ILLUMINA	Illumina Genome Analyzer IIx	PAIRED	49555368	2012-06-08	Deep sequencing with inosine cyanoethylation identifies A-to-I RNA editing sites in human transcriptome.	Illumina Genome Analyzer IIx paired end sequencing; Human ICESeq(-), template 3	Human ICESeq(-), template 3	Brain		Male		74.67				0
DRP000499	DRS001140	DRX001126	DRR001637	ILLUMINA	Illumina Genome Analyzer IIx	PAIRED	60897679	2012-06-08	Deep sequencing with inosine cyanoethylation identifies A-to-I RNA editing sites in human transcriptome.	Illumina Genome Analyzer IIx paired end sequencing; Human ICESeq(-), template 3	Human ICESeq(-), template 3	Brain		Male		80.2				0
ERP000546	ERS025099	ERX011222	ERR030896	ILLUMINA	Illumina HiSeq 2000	SINGLE	81255438	2011-03-17	Illumina bodyMap2 transcriptome	Illumina HiSeq 2000 paired end sequencing; Illumina bodyMap2 transcriptome	Illumina bodyMap2 transcriptome	Lung		Male	Caucasian	87.74				0
ERP000573	ERS025995	ERX011870	ERR031719	ILLUMINA	Illumina Genome Analyzer II	SINGLE	33347028	2012-03-03	RNA and chromatin structure	Illumina Genome Analyzer II paired end sequencing; RNA and chromatin structure	RNA and chromatin structure					77.92	1	1	HeLa	0
ERP000573	ERS025999	ERX011874	ERR031721	ILLUMINA	Illumina Genome Analyzer II	SINGLE	33516799	2012-03-03	RNA and chromatin structure	Illumina Genome Analyzer II paired end sequencing; RNA and chromatin structure	RNA and chromatin structure					70.54	1	1	HeLa	0
ERP000573	ERS026000	ERX011875	ERR031717	ILLUMINA	Illumina Genome Analyzer II	SINGLE	35222909	2012-03-03	RNA and chromatin structure	Illumina Genome Analyzer II paired end sequencing; RNA and chromatin structure	RNA and chromatin structure					81.73	1	1	HeLa	0
ERP000546	ERS025085	ERX011186	ERR030890	ILLUMINA	Illumina HiSeq 2000	SINGLE	64313204	2011-03-17	Illumina bodyMap2 transcriptome	Illumina HiSeq 2000 paired end sequencing; Illumina bodyMap2 transcriptome	Illumina bodyMap2 transcriptome	Brain		Female	Caucasian	90.49				0
ERP000573	ERS026003	ERX011878	ERR031723	ILLUMINA	Illumina Genome Analyzer II	SINGLE	33218448	2012-03-03	RNA and chromatin structure	Illumina Genome Analyzer II paired end sequencing; RNA and chromatin structure	RNA and chromatin structure					67.44	1	1	HeLa	0
ERP000619	ERS028734	ERX012551	ERR033743	ILLUMINA	Illumina Genome Analyzer II	PAIRED	21051529	2011-07-07	ExpressionPlot: A web-based framework for analysis of RNA-Seq and microarray gene expression data	Illumina Genome Analyzer II paired end sequencing; Fig S7 WT1	Fig S7 WT1					94.02				0
ERP000619	ERS028735	ERX012553	ERR033744	ILLUMINA	Illumina Genome Analyzer II	PAIRED	26436692	2011-07-07	ExpressionPlot: A web-based framework for analysis of RNA-Seq and microarray gene expression data	Illumina Genome Analyzer II paired end sequencing; Fig S7 WT2	Fig S7 WT2					92.49				1
ERP000619	ERS028736	ERX012552	ERR033745	ILLUMINA	Illumina Genome Analyzer II	PAIRED	20299765	2011-07-07	ExpressionPlot: A web-based framework for analysis of RNA-Seq and microarray gene expression data	Illumina Genome Analyzer II paired end sequencing; Fig S7 MT1	Fig S7 MT1					95.76				0
ERP000619	ERS028737	ERX012554	ERR033746	ILLUMINA	Illumina Genome Analyzer II	PAIRED	23726648	2011-07-07	ExpressionPlot: A web-based framework for analysis of RNA-Seq and microarray gene expression data	Illumina Genome Analyzer II paired end sequencing; Fig S7 MT2	Fig S7 MT2					95.58				0
ERP000710	ERS035813	ERX013530	ERR035540	ILLUMINA	Illumina Genome Analyzer IIx	PAIRED	21000971	2011-07-31	Transciptome profiling of ovarian cancer cell lines	Illumina Genome Analyzer IIx paired end sequencing; Transciptome profiling of ovarian cancer cell lines	Transciptome profiling of ovarian cancer cell lines					81.39	1	1		0
ERP000710	ERS035813	ERX013519	ERR035539	ILLUMINA	Illumina Genome Analyzer IIx	PAIRED	8160593	2011-07-31	Transciptome profiling of ovarian cancer cell lines	Illumina Genome Analyzer IIx paired end sequencing; Transciptome profiling of ovarian cancer cell lines	Transciptome profiling of ovarian cancer cell lines					80.74	1	1		0
ERP000710	ERS035813	ERX013528	ERR035541	ILLUMINA	Illumina Genome Analyzer IIx	PAIRED	20303492	2011-07-31	Transciptome profiling of ovarian cancer cell lines	Illumina Genome Analyzer IIx paired end sequencing; Transciptome profiling of ovarian cancer cell lines	Transciptome profiling of ovarian cancer cell lines					81.32	1	1		0
ERP000710	ERS035814	ERX013520	ERR035536	ILLUMINA	Illumina Genome Analyzer IIx	PAIRED	19976785	2011-07-31	Transciptome profiling of ovarian cancer cell lines	Illumina Genome Analyzer IIx paired end sequencing; Transciptome profiling of ovarian cancer cell lines	Transciptome profiling of ovarian cancer cell lines					83.06	1	1		0
ERP000710	ERS035814	ERX013534	ERR035537	ILLUMINA	Illumina Genome Analyzer IIx	PAIRED	15967374	2011-07-31	Transciptome profiling of ovarian cancer cell lines	Illumina Genome Analyzer IIx paired end sequencing; Transciptome profiling of ovarian cancer cell lines	Transciptome profiling of ovarian cancer cell lines					82.81	1	1		0
ERP000710	ERS035814	ERX013531	ERR035538	ILLUMINA	Illumina Genome Analyzer IIx	PAIRED	16330055	2011-07-31	Transciptome profiling of ovarian cancer cell lines	Illumina Genome Analyzer IIx paired end sequencing; Transciptome profiling of ovarian cancer cell lines	Transciptome profiling of ovarian cancer cell lines					82.76	1	1		0
SRP001371	SRS183548	SRX343521	SRR980467	ILLUMINA	Illumina HiSeq 2000	PAIRED	88593229	2013-09-20	University of Washington Human Reference Epigenome Mapping Project	Illumina HiSeq 2000 paired end sequencing; RNA-Seq (Total RNA) Fetal Stomach	RNA-Seq (Total RNA) Fetal Stomach			Female		74.84				0
ERP000710	ERS035815	ERX013521	ERR035533	ILLUMINA	Illumina Genome Analyzer IIx	PAIRED	10855484	2011-07-31	Transciptome profiling of ovarian cancer cell lines	Illumina Genome Analyzer IIx paired end sequencing; Transciptome profiling of ovarian cancer cell lines	Transciptome profiling of ovarian cancer cell lines					81.73	1	1		0
SRP001371	SRS183551	SRX343525	SRR980452	ILLUMINA	Illumina HiSeq 2000	PAIRED	93164196	2013-09-20	University of Washington Human Reference Epigenome Mapping Project	Illumina HiSeq 2000 paired end sequencing; RNA-Seq (Total RNA) Fetal Thymus	RNA-Seq (Total RNA) Fetal Thymus			Male		76.07				0
ERP000546	ERS025096	ERX011211	ERR030895	ILLUMINA	Illumina HiSeq 2000	SINGLE	77453877	2011-03-17	Illumina bodyMap2 transcriptome	Illumina HiSeq 2000 paired end sequencing; Illumina bodyMap2 transcriptome	Illumina bodyMap2 transcriptome	Liver		Male	Caucasian	88.82				0
ERP000710	ERS035815	ERX013535	ERR035534	ILLUMINA	Illumina Genome Analyzer IIx	PAIRED	14739080	2011-07-31	Transciptome profiling of ovarian cancer cell lines	Illumina Genome Analyzer IIx paired end sequencing; Transciptome profiling of ovarian cancer cell lines	Transciptome profiling of ovarian cancer cell lines					81.63	1	1		0
SRP001371	SRS255679	SRX343529	SRR980457	ILLUMINA	Illumina HiSeq 2000	PAIRED	53031157	2013-09-20	University of Washington Human Reference Epigenome Mapping Project	Illumina HiSeq 2000 paired end sequencing; RNA-Seq (Total RNA) Fetal Muscle, Arm	RNA-Seq (Total RNA) Fetal Muscle, Arm			Male		82.78				0
ERP000710	ERS035815	ERX013527	ERR035535	ILLUMINA	Illumina Genome Analyzer IIx	PAIRED	13903896	2011-07-31	Transciptome profiling of ovarian cancer cell lines	Illumina Genome Analyzer IIx paired end sequencing; Transciptome profiling of ovarian cancer cell lines	Transciptome profiling of ovarian cancer cell lines					81.61	1	1		0
ERP000710	ERS035817	ERX013533	ERR035544	ILLUMINA	Illumina Genome Analyzer IIx	PAIRED	19207691	2011-07-31	Transciptome profiling of ovarian cancer cell lines	Illumina Genome Analyzer IIx paired end sequencing; Transciptome profiling of ovarian cancer cell lines	Transciptome profiling of ovarian cancer cell lines					84.23	1	1		0
SRP001371	SRS255692	SRX343531	SRR980459	ILLUMINA	Illumina HiSeq 2000	PAIRED	86153669	2013-09-20	University of Washington Human Reference Epigenome Mapping Project	Illumina HiSeq 2000 paired end sequencing; RNA-Seq (Total RNA) Fetal Stomach	RNA-Seq (Total RNA) Fetal Stomach			Female		74				0
SRP001371	SRS267046	SRX343534	SRR980462	ILLUMINA	Illumina HiSeq 2000	PAIRED	96159729	2013-09-20	University of Washington Human Reference Epigenome Mapping Project	Illumina HiSeq 2000 paired end sequencing; RNA-Seq (Total RNA) Fetal Stomach	RNA-Seq (Total RNA) Fetal Stomach					73.73				0
SRP001371	SRS267047	SRX343533	SRR980461	ILLUMINA	Illumina HiSeq 2000	PAIRED	70051033	2013-09-20	University of Washington Human Reference Epigenome Mapping Project	Illumina HiSeq 2000 paired end sequencing; RNA-Seq (Total RNA) Fetal Thymus	RNA-Seq (Total RNA) Fetal Thymus			Male		77.23				0
ERP000710	ERS035817	ERX013524	ERR035542	ILLUMINA	Illumina Genome Analyzer IIx	PAIRED	16732235	2011-07-31	Transciptome profiling of ovarian cancer cell lines	Illumina Genome Analyzer IIx paired end sequencing; Transciptome profiling of ovarian cancer cell lines	Transciptome profiling of ovarian cancer cell lines					82.33	1	1		0
SRP001371	SRS294662	SRX343535	SRR980465	ILLUMINA	Illumina HiSeq 2000	PAIRED	125250253	2013-09-20	University of Washington Human Reference Epigenome Mapping Project	Illumina HiSeq 2000 paired end sequencing; RNA-Seq (Total RNA) Fetal Thymus	RNA-Seq (Total RNA) Fetal Thymus			Male		76.45				0
SRP001371	SRS475183	SRX343519	SRR980463	ILLUMINA	Illumina HiSeq 2000	PAIRED	84672826	2013-09-20	University of Washington Human Reference Epigenome Mapping Project	Illumina HiSeq 2000 paired end sequencing; RNA-Seq (Total RNA) Fetal Spleen	RNA-Seq (Total RNA) Fetal Spleen			Male		68.58				0
ERP000710	ERS035817	ERX013525	ERR035543	ILLUMINA	Illumina Genome Analyzer IIx	PAIRED	18413751	2011-07-31	Transciptome profiling of ovarian cancer cell lines	Illumina Genome Analyzer IIx paired end sequencing; Transciptome profiling of ovarian cancer cell lines	Transciptome profiling of ovarian cancer cell lines					81.95	1	1		0
ERP000787	ERS042733	ERX016338	ERR039137	ILLUMINA	Illumina Genome Analyzer II	SINGLE	17851299	2011-07-29	Odom_tRNA_evolution	Illumina Genome Analyzer II paired end sequencing; Odom_tRNA_evolution	Odom_tRNA_evolution	Liver		Male		64.51				1
ERP000787	ERS042744	ERX016354	ERR039139	ILLUMINA	Illumina Genome Analyzer II	SINGLE	18781156	2011-07-29	Odom_tRNA_evolution	Illumina Genome Analyzer II paired end sequencing; Odom_tRNA_evolution	Odom_tRNA_evolution	Liver		Male		73.82				1
ERP000787	ERS042749	ERX016362	ERR039138	ILLUMINA	Illumina Genome Analyzer II	SINGLE	15105627	2011-07-29	Odom_tRNA_evolution	Illumina Genome Analyzer II paired end sequencing; Odom_tRNA_evolution	Odom_tRNA_evolution	Liver		Male		63.5				1
ERP000799	ERS043518	ERX016686	ERR039513	ILLUMINA	Illumina Genome Analyzer	SINGLE	39141632	2012-08-01	Transcription profiling by RNA-seq	Illumina Genome Analyzer paired end sequencing; Transcription profiling by RNA-seq	Transcription profiling by RNA-seq					88.58	1	1	MCF10A	0
SRP006900	SRS210918	SRX066253	SRR222176	ILLUMINA	Illumina Genome Analyzer	SINGLE	8542144	2011-06-09	RNA-seq of two paired normal and cancer tissues in two stage III colorectal cancer patients	Illumina Genome Analyzer paired end sequencing; GSM732316: RNA_seq_P1T	GSM732316: RNA_seq_P1T					84.98	1			0
SRP007461	SRS353553	SRX174328	SRR534330	ILLUMINA	Illumina Genome Analyzer II	PAIRED	32058130	2012-08-31	GSE30567: Long RNA-seq from ENCODE/Cold Spring Harbor Lab	Illumina Genome Analyzer II paired end sequencing; GSM981259: CSHL_RnaSeq_Monocytes-CD14+_cell_longNonPolyA	GSM981259: CSHL_RnaSeq_Monocytes-CD14+_cell_longNonPolyA					63.17				0
ERP000959	ERS067611	ERX026871	ERR049804	ILLUMINA	Illumina Genome Analyzer IIx	PAIRED	24516204	2011-10-19	Ultra-deep proteome and transcriptome mapping of a human cancer cell line	Illumina Genome Analyzer IIx paired end sequencing						70.82	1	1	HeLa	0
ERP000959	ERS067611	ERX026871	ERR049805	ILLUMINA	Illumina Genome Analyzer IIx	PAIRED	31350417	2011-10-19	Ultra-deep proteome and transcriptome mapping of a human cancer cell line	Illumina Genome Analyzer IIx paired end sequencing						77.25	1	1	HeLa	0
ERP000992	ERS070402	ERX030989	ERR053953	ILLUMINA	Illumina Genome Analyzer II	SINGLE	8569125	2011-12-01	The effect of estrogen and progesterone and their antagonists in Ishikawa cell line compared to MCF7 and T47D cells	Illumina Genome Analyzer II paired end sequencing; The effect of estrogen and progesterone and their antagonists in Ishikawa cell line compared to MCF7 and T47D cells	The effect of estrogen and progesterone and their antagonists in Ishikawa cell line compared to MCF7 and T47D cells					81.35	1	1	MCF7	0
ERP000992	ERS070403	ERX030990	ERR053952	ILLUMINA	Illumina Genome Analyzer II	SINGLE	12018685	2011-12-01	The effect of estrogen and progesterone and their antagonists in Ishikawa cell line compared to MCF7 and T47D cells	Illumina Genome Analyzer II paired end sequencing; The effect of estrogen and progesterone and their antagonists in Ishikawa cell line compared to MCF7 and T47D cells	The effect of estrogen and progesterone and their antagonists in Ishikawa cell line compared to MCF7 and T47D cells					80.07	1	1	MCF7	0
SRP008743	SRS265059	SRX099952	SRR350973	ILLUMINA	Illumina Genome Analyzer II	PAIRED	13342415	2011-12-01	PrimSeq	Illumina Genome Analyzer II paired end sequencing; Hsa 58876 R_1_1	Hsa 58876 R_1_1					79.46				0
SRP008743	SRS265064	SRX102937	SRR357412	ILLUMINA	Illumina Genome Analyzer IIx	PAIRED	12086779	2011-12-01	PrimSeq	Illumina Genome Analyzer IIx paired end sequencing; Hsa 56295	Hsa 56295					82.33				0
SRP008743	SRS268623	SRX102961	SRR357437	ILLUMINA	Illumina Genome Analyzer IIx	PAIRED	16367789	2011-12-01	PrimSeq	Illumina Genome Analyzer IIx paired end sequencing; Hsa 56655	Hsa 56655					82.47				0
SRP008743	SRS268633	SRX104333	SRR361334	ILLUMINA	Illumina Genome Analyzer IIx	PAIRED	12931256	2011-12-01	PrimSeq	Illumina Genome Analyzer IIx paired end sequencing; Hsa 56720	Hsa 56720					81.99				0
SRP010644	SRS290722	SRX118093	SRR403006	ILLUMINA	Illumina Genome Analyzer IIx	SINGLE	2915976	2012-12-04	Rescue Of Dysfunctional Autophagy By Peptide IDR-1018 Attenuates Hyperinflammatory Phenotype Of Cystic Fibrosis Cells (RNA-seq)	Illumina Genome Analyzer IIx paired end sequencing; GSM867280: Treated with 0.25 ug/ml of Flageline and 20 ug/ml of 1018 for 4 hours. PBMC-CF patient D1-2; Homo sapiens; RNA-Seq	GSM867280: Treated with 0.25 ug/ml of Flageline and 20 ug/ml of 1018 for 4 hours. PBMC-CF patient D1-2; Homo sapiens; RNA-Seq					83.22				0
SRP010644	SRS290723	SRX118094	SRR403007	ILLUMINA	Illumina Genome Analyzer IIx	SINGLE	4503535	2012-12-04	Rescue Of Dysfunctional Autophagy By Peptide IDR-1018 Attenuates Hyperinflammatory Phenotype Of Cystic Fibrosis Cells (RNA-seq)	Illumina Genome Analyzer IIx paired end sequencing; GSM867281: Untreated PBMC-CF patient D-2; Homo sapiens; RNA-Seq	GSM867281: Untreated PBMC-CF patient D-2; Homo sapiens; RNA-Seq					81.37				0
ERP000992	ERS070404	ERX030991	ERR053956	ILLUMINA	Illumina Genome Analyzer II	SINGLE	10229478	2011-12-01	The effect of estrogen and progesterone and their antagonists in Ishikawa cell line compared to MCF7 and T47D cells	Illumina Genome Analyzer II paired end sequencing; The effect of estrogen and progesterone and their antagonists in Ishikawa cell line compared to MCF7 and T47D cells	The effect of estrogen and progesterone and their antagonists in Ishikawa cell line compared to MCF7 and T47D cells					82.7	1	1	T47D	0
SRP010644	SRS290727	SRX118098	SRR403011	ILLUMINA	Illumina Genome Analyzer IIx	SINGLE	1953832	2012-12-04	Rescue Of Dysfunctional Autophagy By Peptide IDR-1018 Attenuates Hyperinflammatory Phenotype Of Cystic Fibrosis Cells (RNA-seq)	Illumina Genome Analyzer IIx paired end sequencing; GSM867285: Treated with Flageline at 0.25 ug/ml for 4 hours-PBMC-CF patient D-3; Homo sapiens; RNA-Seq	GSM867285: Treated with Flageline at 0.25 ug/ml for 4 hours-PBMC-CF patient D-3; Homo sapiens; RNA-Seq					83.27				0
ERP000992	ERS070405	ERX030992	ERR053941	ILLUMINA	Illumina Genome Analyzer II	SINGLE	8093476	2011-12-01	The effect of estrogen and progesterone and their antagonists in Ishikawa cell line compared to MCF7 and T47D cells	Illumina Genome Analyzer II paired end sequencing; The effect of estrogen and progesterone and their antagonists in Ishikawa cell line compared to MCF7 and T47D cells	The effect of estrogen and progesterone and their antagonists in Ishikawa cell line compared to MCF7 and T47D cells					79.37		1	Ishikawa	0
ERP000992	ERS070406	ERX030993	ERR053957	ILLUMINA	Illumina Genome Analyzer II	SINGLE	11093525	2011-12-01	The effect of estrogen and progesterone and their antagonists in Ishikawa cell line compared to MCF7 and T47D cells	Illumina Genome Analyzer II paired end sequencing; The effect of estrogen and progesterone and their antagonists in Ishikawa cell line compared to MCF7 and T47D cells	The effect of estrogen and progesterone and their antagonists in Ishikawa cell line compared to MCF7 and T47D cells					83.17	1	1	T47D	0
ERP000992	ERS070407	ERX030994	ERR053948	ILLUMINA	Illumina Genome Analyzer II	SINGLE	10465431	2011-12-01	The effect of estrogen and progesterone and their antagonists in Ishikawa cell line compared to MCF7 and T47D cells	Illumina Genome Analyzer II paired end sequencing; The effect of estrogen and progesterone and their antagonists in Ishikawa cell line compared to MCF7 and T47D cells	The effect of estrogen and progesterone and their antagonists in Ishikawa cell line compared to MCF7 and T47D cells					80.09		1	Ishikawa	0
ERP000992	ERS070408	ERX030995	ERR053950	ILLUMINA	Illumina Genome Analyzer II	SINGLE	9993428	2011-12-01	The effect of estrogen and progesterone and their antagonists in Ishikawa cell line compared to MCF7 and T47D cells	Illumina Genome Analyzer II paired end sequencing; The effect of estrogen and progesterone and their antagonists in Ishikawa cell line compared to MCF7 and T47D cells	The effect of estrogen and progesterone and their antagonists in Ishikawa cell line compared to MCF7 and T47D cells					81.33	1	1	MCF7	0
ERP000992	ERS070409	ERX030996	ERR053949	ILLUMINA	Illumina Genome Analyzer II	SINGLE	7796390	2011-12-01	The effect of estrogen and progesterone and their antagonists in Ishikawa cell line compared to MCF7 and T47D cells	Illumina Genome Analyzer II paired end sequencing; The effect of estrogen and progesterone and their antagonists in Ishikawa cell line compared to MCF7 and T47D cells	The effect of estrogen and progesterone and their antagonists in Ishikawa cell line compared to MCF7 and T47D cells					80.92	1	1	MCF7	0
ERP000992	ERS070410	ERX030997	ERR053955	ILLUMINA	Illumina Genome Analyzer II	SINGLE	14069373	2011-12-01	The effect of estrogen and progesterone and their antagonists in Ishikawa cell line compared to MCF7 and T47D cells	Illumina Genome Analyzer II paired end sequencing; The effect of estrogen and progesterone and their antagonists in Ishikawa cell line compared to MCF7 and T47D cells	The effect of estrogen and progesterone and their antagonists in Ishikawa cell line compared to MCF7 and T47D cells					82.73	1	1	T47D	0
ERP000992	ERS070411	ERX030998	ERR053954	ILLUMINA	Illumina Genome Analyzer II	SINGLE	10843511	2011-12-01	The effect of estrogen and progesterone and their antagonists in Ishikawa cell line compared to MCF7 and T47D cells	Illumina Genome Analyzer II paired end sequencing; The effect of estrogen and progesterone and their antagonists in Ishikawa cell line compared to MCF7 and T47D cells	The effect of estrogen and progesterone and their antagonists in Ishikawa cell line compared to MCF7 and T47D cells					83.91	1	1	T47D	0
ERP000992	ERS070412	ERX030999	ERR053946	ILLUMINA	Illumina Genome Analyzer II	SINGLE	10912784	2011-12-01	The effect of estrogen and progesterone and their antagonists in Ishikawa cell line compared to MCF7 and T47D cells	Illumina Genome Analyzer II paired end sequencing; The effect of estrogen and progesterone and their antagonists in Ishikawa cell line compared to MCF7 and T47D cells	The effect of estrogen and progesterone and their antagonists in Ishikawa cell line compared to MCF7 and T47D cells					80.05		1	Ishikawa	0
ERP000992	ERS070413	ERX031000	ERR053958	ILLUMINA	Illumina Genome Analyzer II	SINGLE	13340969	2011-12-01	The effect of estrogen and progesterone and their antagonists in Ishikawa cell line compared to MCF7 and T47D cells	Illumina Genome Analyzer II paired end sequencing; The effect of estrogen and progesterone and their antagonists in Ishikawa cell line compared to MCF7 and T47D cells	The effect of estrogen and progesterone and their antagonists in Ishikawa cell line compared to MCF7 and T47D cells					82.81	1	1	T47D	0
ERP000992	ERS070414	ERX031001	ERR053943	ILLUMINA	Illumina Genome Analyzer II	SINGLE	11058071	2011-12-01	The effect of estrogen and progesterone and their antagonists in Ishikawa cell line compared to MCF7 and T47D cells	Illumina Genome Analyzer II paired end sequencing; The effect of estrogen and progesterone and their antagonists in Ishikawa cell line compared to MCF7 and T47D cells	The effect of estrogen and progesterone and their antagonists in Ishikawa cell line compared to MCF7 and T47D cells					79.57		1	Ishikawa	0
ERP000992	ERS070415	ERX031002	ERR053945	ILLUMINA	Illumina Genome Analyzer II	SINGLE	10983639	2011-12-01	The effect of estrogen and progesterone and their antagonists in Ishikawa cell line compared to MCF7 and T47D cells	Illumina Genome Analyzer II paired end sequencing; The effect of estrogen and progesterone and their antagonists in Ishikawa cell line compared to MCF7 and T47D cells	The effect of estrogen and progesterone and their antagonists in Ishikawa cell line compared to MCF7 and T47D cells					80.33		1	Ishikawa	0
ERP000992	ERS070416	ERX031003	ERR053944	ILLUMINA	Illumina Genome Analyzer II	SINGLE	10628213	2011-12-01	The effect of estrogen and progesterone and their antagonists in Ishikawa cell line compared to MCF7 and T47D cells	Illumina Genome Analyzer II paired end sequencing; The effect of estrogen and progesterone and their antagonists in Ishikawa cell line compared to MCF7 and T47D cells	The effect of estrogen and progesterone and their antagonists in Ishikawa cell line compared to MCF7 and T47D cells					79.74		1	Ishikawa	0
ERP000992	ERS070417	ERX031004	ERR053951	ILLUMINA	Illumina Genome Analyzer II	SINGLE	10069398	2011-12-01	The effect of estrogen and progesterone and their antagonists in Ishikawa cell line compared to MCF7 and T47D cells	Illumina Genome Analyzer II paired end sequencing; The effect of estrogen and progesterone and their antagonists in Ishikawa cell line compared to MCF7 and T47D cells	The effect of estrogen and progesterone and their antagonists in Ishikawa cell line compared to MCF7 and T47D cells					80.55	1	1	MCF7	0
ERP000992	ERS070418	ERX031005	ERR053942	ILLUMINA	Illumina Genome Analyzer II	SINGLE	9967453	2011-12-01	The effect of estrogen and progesterone and their antagonists in Ishikawa cell line compared to MCF7 and T47D cells	Illumina Genome Analyzer II paired end sequencing; The effect of estrogen and progesterone and their antagonists in Ishikawa cell line compared to MCF7 and T47D cells	The effect of estrogen and progesterone and their antagonists in Ishikawa cell line compared to MCF7 and T47D cells					79.42		1	Ishikawa	0
ERP000992	ERS070419	ERX031006	ERR053947	ILLUMINA	Illumina Genome Analyzer II	SINGLE	10351236	2011-12-01	The effect of estrogen and progesterone and their antagonists in Ishikawa cell line compared to MCF7 and T47D cells	Illumina Genome Analyzer II paired end sequencing; The effect of estrogen and progesterone and their antagonists in Ishikawa cell line compared to MCF7 and T47D cells	The effect of estrogen and progesterone and their antagonists in Ishikawa cell line compared to MCF7 and T47D cells					79.68		1	Ishikawa	0
ERP001304	ERS105729	ERX080857	ERR103423	ILLUMINA	Illumina Genome Analyzer II	SINGLE	31819015	2012-05-15	mRNA Sequencing of STG in schizophrenia	Illumina Genome Analyzer II paired end sequencing; mRNA Sequencing of STG in schizophrenia	mRNA Sequencing of STG in schizophrenia	Brain		Male	Caucasian	90.12				1
ERP001304	ERS105730	ERX080858	ERR103435	ILLUMINA	Illumina Genome Analyzer II	SINGLE	37953724	2012-05-15	mRNA Sequencing of STG in schizophrenia	Illumina Genome Analyzer II paired end sequencing; mRNA Sequencing of STG in schizophrenia	mRNA Sequencing of STG in schizophrenia	Brain		Male	Caucasian	87.36				1
ERP001304	ERS105731	ERX080859	ERR103437	ILLUMINA	Illumina Genome Analyzer II	SINGLE	34205653	2012-05-15	mRNA Sequencing of STG in schizophrenia	Illumina Genome Analyzer II paired end sequencing; mRNA Sequencing of STG in schizophrenia	mRNA Sequencing of STG in schizophrenia	Brain		Male	Caucasian	90.52				1
ERP001304	ERS105732	ERX080860	ERR103434	ILLUMINA	Illumina Genome Analyzer II	SINGLE	15637089	2012-05-15	mRNA Sequencing of STG in schizophrenia	Illumina Genome Analyzer II paired end sequencing; mRNA Sequencing of STG in schizophrenia	mRNA Sequencing of STG in schizophrenia	Brain		Male	Caucasian	86.85				1
ERP001304	ERS105733	ERX080861	ERR103424	ILLUMINA	Illumina Genome Analyzer II	SINGLE	39185846	2012-05-15	mRNA Sequencing of STG in schizophrenia	Illumina Genome Analyzer II paired end sequencing; mRNA Sequencing of STG in schizophrenia	mRNA Sequencing of STG in schizophrenia	Brain		Male	Caucasian	84.56				1
ERP001304	ERS105734	ERX080862	ERR103422	ILLUMINA	Illumina Genome Analyzer II	SINGLE	14881181	2012-05-15	mRNA Sequencing of STG in schizophrenia	Illumina Genome Analyzer II paired end sequencing; mRNA Sequencing of STG in schizophrenia	mRNA Sequencing of STG in schizophrenia	Brain		Male	Caucasian	85.1				1
ERP001304	ERS105735	ERX080863	ERR103438	ILLUMINA	Illumina Genome Analyzer II	SINGLE	37104431	2012-05-15	mRNA Sequencing of STG in schizophrenia	Illumina Genome Analyzer II paired end sequencing; mRNA Sequencing of STG in schizophrenia	mRNA Sequencing of STG in schizophrenia	Brain		Male	Caucasian	85.03				1
ERP001304	ERS105736	ERX080864	ERR103436	ILLUMINA	Illumina Genome Analyzer II	SINGLE	36526047	2012-05-15	mRNA Sequencing of STG in schizophrenia	Illumina Genome Analyzer II paired end sequencing; mRNA Sequencing of STG in schizophrenia	mRNA Sequencing of STG in schizophrenia	Brain		Male	Caucasian	91.5				1
ERP001304	ERS105737	ERX080865	ERR103432	ILLUMINA	Illumina Genome Analyzer II	SINGLE	14223494	2012-05-15	mRNA Sequencing of STG in schizophrenia	Illumina Genome Analyzer II paired end sequencing; mRNA Sequencing of STG in schizophrenia	mRNA Sequencing of STG in schizophrenia	Brain		Male	Caucasian	81.73				1
ERP001304	ERS105738	ERX080866	ERR103433	ILLUMINA	Illumina Genome Analyzer II	SINGLE	15053925	2012-05-15	mRNA Sequencing of STG in schizophrenia	Illumina Genome Analyzer II paired end sequencing; mRNA Sequencing of STG in schizophrenia	mRNA Sequencing of STG in schizophrenia	Brain		Male	Caucasian	82.98				1
SRP017395	SRS474988	SRX208131	SRR628230	ILLUMINA	Illumina HiSeq 2000	PAIRED	7558075	2013-02-11	nhlbi Genome sequencing	Illumina HiSeq 2000 paired end sequencing; PA-seq for human testis	PA-seq for human testis					85.71				0
ERP001304	ERS105739	ERX080867	ERR103428	ILLUMINA	Illumina Genome Analyzer II	SINGLE	35210065	2012-05-15	mRNA Sequencing of STG in schizophrenia	Illumina Genome Analyzer II paired end sequencing; mRNA Sequencing of STG in schizophrenia	mRNA Sequencing of STG in schizophrenia	Brain		Male	Caucasian	91.79				1
ERP001304	ERS105740	ERX080868	ERR103431	ILLUMINA	Illumina Genome Analyzer II	SINGLE	32470812	2012-05-15	mRNA Sequencing of STG in schizophrenia	Illumina Genome Analyzer II paired end sequencing; mRNA Sequencing of STG in schizophrenia	mRNA Sequencing of STG in schizophrenia	Brain		Male	Caucasian	89.6				1
ERP001304	ERS105741	ERX080869	ERR103426	ILLUMINA	Illumina Genome Analyzer II	SINGLE	34946328	2012-05-15	mRNA Sequencing of STG in schizophrenia	Illumina Genome Analyzer II paired end sequencing; mRNA Sequencing of STG in schizophrenia	mRNA Sequencing of STG in schizophrenia	Brain		Male	Caucasian	88.76				1
ERP001304	ERS105742	ERX080870	ERR103430	ILLUMINA	Illumina Genome Analyzer II	SINGLE	13172066	2012-05-15	mRNA Sequencing of STG in schizophrenia	Illumina Genome Analyzer II paired end sequencing; mRNA Sequencing of STG in schizophrenia	mRNA Sequencing of STG in schizophrenia	Brain		Male	Caucasian	83.37				1
ERP001304	ERS105743	ERX080871	ERR103427	ILLUMINA	Illumina Genome Analyzer II	SINGLE	33654971	2012-05-15	mRNA Sequencing of STG in schizophrenia	Illumina Genome Analyzer II paired end sequencing; mRNA Sequencing of STG in schizophrenia	mRNA Sequencing of STG in schizophrenia	Brain		Male	Caucasian	87.68				1
ERP001304	ERS105744	ERX080872	ERR103429	ILLUMINA	Illumina Genome Analyzer II	SINGLE	34071888	2012-05-15	mRNA Sequencing of STG in schizophrenia	Illumina Genome Analyzer II paired end sequencing; mRNA Sequencing of STG in schizophrenia	mRNA Sequencing of STG in schizophrenia	Brain		Male	Caucasian	90.15				1
ERP001304	ERS105745	ERX080873	ERR103425	ILLUMINA	Illumina Genome Analyzer II	SINGLE	13593635	2012-05-15	mRNA Sequencing of STG in schizophrenia	Illumina Genome Analyzer II paired end sequencing; mRNA Sequencing of STG in schizophrenia	mRNA Sequencing of STG in schizophrenia	Brain		Male	Caucasian	84.5				1
ERP001304	ERS105746	ERX080874	ERR103421	ILLUMINA	Illumina Genome Analyzer II	SINGLE	34762558	2012-05-15	mRNA Sequencing of STG in schizophrenia	Illumina Genome Analyzer II paired end sequencing; mRNA Sequencing of STG in schizophrenia	mRNA Sequencing of STG in schizophrenia	Brain		Male	Caucasian	89.41				1
ERP001344	ERS092678	ERX286302	ERR313154	ILLUMINA	Illumina HiSeq 2000	PAIRED	72688381	2013-07-10	Viral_discovery	Illumina HiSeq 2000 paired end sequencing		Liver				82.2				1
ERP001344	ERS092679	ERX286303	ERR313155	ILLUMINA	Illumina HiSeq 2000	PAIRED	80278241	2013-07-10	Viral_discovery	Illumina HiSeq 2000 paired end sequencing		Liver				85.04				1
ERP001344	ERS092681	ERX286305	ERR313157	ILLUMINA	Illumina HiSeq 2000	PAIRED	124674576	2013-07-10	Viral_discovery	Illumina HiSeq 2000 paired end sequencing		Liver				85.02				1
ERP001344	ERS092683	ERX286307	ERR313159	ILLUMINA	Illumina HiSeq 2000	PAIRED	71553413	2013-07-10	Viral_discovery	Illumina HiSeq 2000 paired end sequencing		Liver				80.15				1
ERP001344	ERS092684	ERX286308	ERR313160	ILLUMINA	Illumina HiSeq 2000	PAIRED	120505125	2013-07-10	Viral_discovery	Illumina HiSeq 2000 paired end sequencing		Liver				84.24				1
ERP001344	ERS092685	ERX286309	ERR313161	ILLUMINA	Illumina HiSeq 2000	PAIRED	82121059	2013-07-10	Viral_discovery	Illumina HiSeq 2000 paired end sequencing		Liver				85.55				1
ERP001344	ERS092686	ERX286310	ERR313162	ILLUMINA	Illumina HiSeq 2000	PAIRED	79439282	2013-07-10	Viral_discovery	Illumina HiSeq 2000 paired end sequencing		Liver				84.94				1
ERP001344	ERS092687	ERX286311	ERR313163	ILLUMINA	Illumina HiSeq 2000	PAIRED	121275461	2013-07-10	Viral_discovery	Illumina HiSeq 2000 paired end sequencing		Liver				83.94				1
ERP001344	ERS092688	ERX286312	ERR313164	ILLUMINA	Illumina HiSeq 2000	PAIRED	80750358	2013-07-10	Viral_discovery	Illumina HiSeq 2000 paired end sequencing		Liver				84.47				1
ERP001344	ERS092689	ERX286313	ERR313165	ILLUMINA	Illumina HiSeq 2000	PAIRED	80214497	2013-07-10	Viral_discovery	Illumina HiSeq 2000 paired end sequencing		Liver				84.87				0
ERP001344	ERS092690	ERX286314	ERR313166	ILLUMINA	Illumina HiSeq 2000	PAIRED	75005639	2013-07-10	Viral_discovery	Illumina HiSeq 2000 paired end sequencing		Liver				84.01				1
ERP001344	ERS092691	ERX286315	ERR313167	ILLUMINA	Illumina HiSeq 2000	PAIRED	78547592	2013-07-10	Viral_discovery	Illumina HiSeq 2000 paired end sequencing		Liver				84.24				1
ERP001344	ERS092692	ERX286316	ERR313168	ILLUMINA	Illumina HiSeq 2000	PAIRED	94836253	2013-07-10	Viral_discovery	Illumina HiSeq 2000 paired end sequencing		Liver				77.65				0
ERP001344	ERS092693	ERX286317	ERR313169	ILLUMINA	Illumina HiSeq 2000	PAIRED	86089861	2013-07-10	Viral_discovery	Illumina HiSeq 2000 paired end sequencing		Liver				83.5				1
ERP001344	ERS092694	ERX286293	ERR313145	ILLUMINA	Illumina HiSeq 2000	PAIRED	83190925	2013-07-10	Viral_discovery	Illumina HiSeq 2000 paired end sequencing		Liver				83.98				1
ERP001344	ERS092695	ERX286294	ERR313146	ILLUMINA	Illumina HiSeq 2000	PAIRED	51352663	2013-07-10	Viral_discovery	Illumina HiSeq 2000 paired end sequencing		Liver				83.62				1
ERP001344	ERS092696	ERX286295	ERR313147	ILLUMINA	Illumina HiSeq 2000	PAIRED	89540985	2013-07-10	Viral_discovery	Illumina HiSeq 2000 paired end sequencing		Liver				74.61				1
ERP001344	ERS092697	ERX286296	ERR313148	ILLUMINA	Illumina HiSeq 2000	PAIRED	83103024	2013-07-10	Viral_discovery	Illumina HiSeq 2000 paired end sequencing		Liver				83.92				1
ERP001344	ERS092698	ERX286297	ERR313149	ILLUMINA	Illumina HiSeq 2000	PAIRED	90697429	2013-07-10	Viral_discovery	Illumina HiSeq 2000 paired end sequencing		Liver				80.77				1
ERP001344	ERS092699	ERX286298	ERR313150	ILLUMINA	Illumina HiSeq 2000	PAIRED	97260003	2013-07-10	Viral_discovery	Illumina HiSeq 2000 paired end sequencing		Liver				80.06				1
ERP001344	ERS124297	ERX286329	ERR313181	ILLUMINA	Illumina HiSeq 2000	PAIRED	93597750	2013-07-10	Viral_discovery	Illumina HiSeq 2000 paired end sequencing		Liver				90.26				1
ERP001344	ERS124298	ERX286330	ERR313182	ILLUMINA	Illumina HiSeq 2000	PAIRED	107647298	2013-07-10	Viral_discovery	Illumina HiSeq 2000 paired end sequencing		Liver				89.01				1
ERP001344	ERS124299	ERX286320	ERR313172	ILLUMINA	Illumina HiSeq 2000	PAIRED	97042697	2013-07-10	Viral_discovery	Illumina HiSeq 2000 paired end sequencing		Liver				90.02				1
ERP001344	ERS124300	ERX286321	ERR313173	ILLUMINA	Illumina HiSeq 2000	PAIRED	97415879	2013-07-10	Viral_discovery	Illumina HiSeq 2000 paired end sequencing		Liver				89.97				1
ERP001344	ERS124301	ERX286322	ERR313174	ILLUMINA	Illumina HiSeq 2000	PAIRED	88634554	2013-07-10	Viral_discovery	Illumina HiSeq 2000 paired end sequencing		Liver				89.92				1
ERP001344	ERS124302	ERX286323	ERR313175	ILLUMINA	Illumina HiSeq 2000	PAIRED	91791102	2013-07-10	Viral_discovery	Illumina HiSeq 2000 paired end sequencing		Liver				89.04				1
ERP001344	ERS124303	ERX286324	ERR313176	ILLUMINA	Illumina HiSeq 2000	PAIRED	84511873	2013-07-10	Viral_discovery	Illumina HiSeq 2000 paired end sequencing		Liver				90.53				1
ERP001344	ERS124304	ERX286325	ERR313177	ILLUMINA	Illumina HiSeq 2000	PAIRED	108370793	2013-07-10	Viral_discovery	Illumina HiSeq 2000 paired end sequencing		Liver				89.18				1
ERP001344	ERS124305	ERX286326	ERR313178	ILLUMINA	Illumina HiSeq 2000	PAIRED	57466781	2013-07-10	Viral_discovery	Illumina HiSeq 2000 paired end sequencing		Liver				87.92				1
ERP001344	ERS124306	ERX286327	ERR313179	ILLUMINA	Illumina HiSeq 2000	PAIRED	71573307	2013-07-10	Viral_discovery	Illumina HiSeq 2000 paired end sequencing		Liver				89.62				1
ERP001344	ERS124307	ERX286328	ERR313180	ILLUMINA	Illumina HiSeq 2000	PAIRED	67464260	2013-07-10	Viral_discovery	Illumina HiSeq 2000 paired end sequencing		Liver				90.22				1
ERP001458	ERS140919	ERX103443	ERR127302	ILLUMINA	Illumina Genome Analyzer II	PAIRED	29741852	2013-01-01	Transcription profiling by high throughput sequencing of HNRNPC knockdown and control HeLa cells	Illumina Genome Analyzer II paired end sequencing; Transcription profiling by high throughput sequencing of HNRNPC knockdown and control HeLa cells	Transcription profiling by high throughput sequencing of HNRNPC knockdown and control HeLa cells					89.21	1	1	HeLa	0
ERP001458	ERS140920	ERX103445	ERR127306	ILLUMINA	Illumina Genome Analyzer II	PAIRED	29038455	2013-01-01	Transcription profiling by high throughput sequencing of HNRNPC knockdown and control HeLa cells	Illumina Genome Analyzer II paired end sequencing; Transcription profiling by high throughput sequencing of HNRNPC knockdown and control HeLa cells	Transcription profiling by high throughput sequencing of HNRNPC knockdown and control HeLa cells					89.3	1	1	HeLa	0
ERP001458	ERS140920	ERX103444	ERR127307	ILLUMINA	Illumina Genome Analyzer II	PAIRED	32442539	2013-01-01	Transcription profiling by high throughput sequencing of HNRNPC knockdown and control HeLa cells	Illumina Genome Analyzer II paired end sequencing; Transcription profiling by high throughput sequencing of HNRNPC knockdown and control HeLa cells	Transcription profiling by high throughput sequencing of HNRNPC knockdown and control HeLa cells					88.22	1	1	HeLa	0
ERP001458	ERS140921	ERX103446	ERR127303	ILLUMINA	Illumina Genome Analyzer II	PAIRED	32665567	2013-01-01	Transcription profiling by high throughput sequencing of HNRNPC knockdown and control HeLa cells	Illumina Genome Analyzer II paired end sequencing; Transcription profiling by high throughput sequencing of HNRNPC knockdown and control HeLa cells	Transcription profiling by high throughput sequencing of HNRNPC knockdown and control HeLa cells					87.72	1	1	HeLa	0
ERP001458	ERS140922	ERX103447	ERR127305	ILLUMINA	Illumina Genome Analyzer II	PAIRED	32345742	2013-01-01	Transcription profiling by high throughput sequencing of HNRNPC knockdown and control HeLa cells	Illumina Genome Analyzer II paired end sequencing; Transcription profiling by high throughput sequencing of HNRNPC knockdown and control HeLa cells	Transcription profiling by high throughput sequencing of HNRNPC knockdown and control HeLa cells					87.79	1	1	HeLa	0
ERP001458	ERS140923	ERX103448	ERR127308	ILLUMINA	Illumina Genome Analyzer II	PAIRED	31096102	2013-01-01	Transcription profiling by high throughput sequencing of HNRNPC knockdown and control HeLa cells	Illumina Genome Analyzer II paired end sequencing; Transcription profiling by high throughput sequencing of HNRNPC knockdown and control HeLa cells	Transcription profiling by high throughput sequencing of HNRNPC knockdown and control HeLa cells					89.62	1	1	HeLa	0
ERP001458	ERS140923	ERX103449	ERR127309	ILLUMINA	Illumina Genome Analyzer II	PAIRED	31168942	2013-01-01	Transcription profiling by high throughput sequencing of HNRNPC knockdown and control HeLa cells	Illumina Genome Analyzer II paired end sequencing; Transcription profiling by high throughput sequencing of HNRNPC knockdown and control HeLa cells	Transcription profiling by high throughput sequencing of HNRNPC knockdown and control HeLa cells					79.81	1	1	HeLa	0
ERP001458	ERS140924	ERX103450	ERR127304	ILLUMINA	Illumina Genome Analyzer II	PAIRED	31876181	2013-01-01	Transcription profiling by high throughput sequencing of HNRNPC knockdown and control HeLa cells	Illumina Genome Analyzer II paired end sequencing; Transcription profiling by high throughput sequencing of HNRNPC knockdown and control HeLa cells	Transcription profiling by high throughput sequencing of HNRNPC knockdown and control HeLa cells					89.34	1	1	HeLa	0
ERP001574	ERS154258	ERX126394	ERR150460	ILLUMINA	Illumina HiSeq 2000	SINGLE	50910817	2013-07-15	Transcription profiling by high throughput sequencing of MPN1 deficient human cells	Illumina HiSeq 2000 paired end sequencing; Transcription profiling by high throughput sequencing of MPN1 deficient human cells	Transcription profiling by high throughput sequencing of MPN1 deficient human cells	Hematopoietic cells				92.21		1		1
ERP001574	ERS154259	ERX126395	ERR150458	ILLUMINA	Illumina HiSeq 2000	SINGLE	54773490	2013-07-15	Transcription profiling by high throughput sequencing of MPN1 deficient human cells	Illumina HiSeq 2000 paired end sequencing; Transcription profiling by high throughput sequencing of MPN1 deficient human cells	Transcription profiling by high throughput sequencing of MPN1 deficient human cells	Hematopoietic cells	Lymphoblasts			91.39		1		1
ERP001574	ERS154260	ERX126396	ERR150459	ILLUMINA	Illumina HiSeq 2000	SINGLE	57472024	2013-07-15	Transcription profiling by high throughput sequencing of MPN1 deficient human cells	Illumina HiSeq 2000 paired end sequencing; Transcription profiling by high throughput sequencing of MPN1 deficient human cells	Transcription profiling by high throughput sequencing of MPN1 deficient human cells	Hematopoietic cells	Lymphoblasts			92.18		1		1
ERP001782	ERS172622	ERX145695	ERR169802	ILLUMINA	Illumina Genome Analyzer II	PAIRED	33323937	2012-10-27	HeLa Adenovirus timecourse	Illumina Genome Analyzer II paired end sequencing; HeLa Adenovirus timecourse	HeLa Adenovirus timecourse					77.89	1	1	HeLa	0
ERP001782	ERS172623	ERX145696	ERR169803	ILLUMINA	Illumina Genome Analyzer II	PAIRED	28996481	2012-10-27	HeLa Adenovirus timecourse	Illumina Genome Analyzer II paired end sequencing; HeLa Adenovirus timecourse	HeLa Adenovirus timecourse					80.47	1	1	HeLa	0
ERP001828	ERS177650	ERX149410	ERR173280	ILLUMINA	Illumina Genome Analyzer IIx	PAIRED	30386851	2012-10-03	Transcriptional and epigenetic high throughput sequencing of human and mouse pancreatic islet-cells	Illumina Genome Analyzer IIx paired end sequencing; Transcriptional and epigenetic high throughput sequencing of human and mouse pancreatic islet-cells	Transcriptional and epigenetic high throughput sequencing of human and mouse pancreatic islet-cells	Pancreas		Male		92.96				1
ERP001828	ERS177652	ERX149405	ERR173258	ILLUMINA	Illumina HiSeq 2000	PAIRED	37412078	2012-10-03	Transcriptional and epigenetic high throughput sequencing of human and mouse pancreatic islet-cells	Illumina HiSeq 2000 paired end sequencing; Transcriptional and epigenetic high throughput sequencing of human and mouse pancreatic islet-cells	Transcriptional and epigenetic high throughput sequencing of human and mouse pancreatic islet-cells	Pancreas				80.96				1
ERP001828	ERS177653	ERX149406	ERR173260	ILLUMINA	Illumina Genome Analyzer IIx	PAIRED	92127449	2012-10-03	Transcriptional and epigenetic high throughput sequencing of human and mouse pancreatic islet-cells	Illumina Genome Analyzer IIx paired end sequencing; Transcriptional and epigenetic high throughput sequencing of human and mouse pancreatic islet-cells	Transcriptional and epigenetic high throughput sequencing of human and mouse pancreatic islet-cells	Pancreas		Male		87.14				1
ERP001828	ERS177654	ERX149424	ERR173266	ILLUMINA	Illumina Genome Analyzer IIx	PAIRED	38429113	2012-10-03	Transcriptional and epigenetic high throughput sequencing of human and mouse pancreatic islet-cells	Illumina Genome Analyzer IIx paired end sequencing; Transcriptional and epigenetic high throughput sequencing of human and mouse pancreatic islet-cells	Transcriptional and epigenetic high throughput sequencing of human and mouse pancreatic islet-cells	Pancreas		Male		76.95				1
ERP001828	ERS177655	ERX149411	ERR173261	ILLUMINA	Illumina Genome Analyzer IIx	PAIRED	36899101	2012-10-03	Transcriptional and epigenetic high throughput sequencing of human and mouse pancreatic islet-cells	Illumina Genome Analyzer IIx paired end sequencing; Transcriptional and epigenetic high throughput sequencing of human and mouse pancreatic islet-cells	Transcriptional and epigenetic high throughput sequencing of human and mouse pancreatic islet-cells	Pancreas		Male		84.67				1
ERP001828	ERS177656	ERX149412	ERR173279	ILLUMINA	Illumina Genome Analyzer IIx	PAIRED	17878222	2012-10-03	Transcriptional and epigenetic high throughput sequencing of human and mouse pancreatic islet-cells	Illumina Genome Analyzer IIx paired end sequencing; Transcriptional and epigenetic high throughput sequencing of human and mouse pancreatic islet-cells	Transcriptional and epigenetic high throughput sequencing of human and mouse pancreatic islet-cells	Pancreas		Male		81.58				1
ERP001828	ERS177656	ERX149422	ERR173274	ILLUMINA	Illumina Genome Analyzer IIx	PAIRED	18279684	2012-10-03	Transcriptional and epigenetic high throughput sequencing of human and mouse pancreatic islet-cells	Illumina Genome Analyzer IIx paired end sequencing; Transcriptional and epigenetic high throughput sequencing of human and mouse pancreatic islet-cells	Transcriptional and epigenetic high throughput sequencing of human and mouse pancreatic islet-cells	Pancreas		Male		81.48				0
ERP000546	ERS025085	ERX011200	ERR030882	ILLUMINA	Illumina HiSeq 2000	PAIRED	73513047	2011-03-17	Illumina bodyMap2 transcriptome	Illumina HiSeq 2000 paired end sequencing; Illumina bodyMap2 transcriptome	Illumina bodyMap2 transcriptome	Brain		Female	Caucasian	88.35				0
ERP001942	ERS185022	ERX162712	ERR188398	ILLUMINA	Illumina HiSeq 2000	PAIRED	25527306	2012-11-06	RNA-sequencing of 465 lymphoblastoid cell lines from the 1000 Genomes	Illumina HiSeq 2000 paired end sequencing; RNA-sequencing of 465 lymphoblastoid cell lines from the 1000 Genomes	RNA-sequencing of 465 lymphoblastoid cell lines from the 1000 Genomes	Hematopoietic cells	Lymphoblasts	Female	TSI	92.69		1		1
ERP001942	ERS185023	ERX162762	ERR188110	ILLUMINA	Illumina HiSeq 2000	PAIRED	18817594	2012-11-06	RNA-sequencing of 465 lymphoblastoid cell lines from the 1000 Genomes	Illumina HiSeq 2000 paired end sequencing; RNA-sequencing of 465 lymphoblastoid cell lines from the 1000 Genomes	RNA-sequencing of 465 lymphoblastoid cell lines from the 1000 Genomes	Hematopoietic cells	Lymphoblasts	Female	TSI	91.54		1		1
ERP001942	ERS185024	ERX162790	ERR188253	ILLUMINA	Illumina HiSeq 2000	PAIRED	27090143	2012-11-06	RNA-sequencing of 465 lymphoblastoid cell lines from the 1000 Genomes	Illumina HiSeq 2000 paired end sequencing; RNA-sequencing of 465 lymphoblastoid cell lines from the 1000 Genomes	RNA-sequencing of 465 lymphoblastoid cell lines from the 1000 Genomes	Hematopoietic cells	Lymphoblasts	Female	TSI	93.25		1		1
ERP001942	ERS185025	ERX162711	ERR188407	ILLUMINA	Illumina HiSeq 2000	PAIRED	12666483	2012-11-06	RNA-sequencing of 465 lymphoblastoid cell lines from the 1000 Genomes	Illumina HiSeq 2000 paired end sequencing; RNA-sequencing of 465 lymphoblastoid cell lines from the 1000 Genomes	RNA-sequencing of 465 lymphoblastoid cell lines from the 1000 Genomes	Hematopoietic cells	Lymphoblasts	Female	GBR	90.28		1		1
ERP001942	ERS185026	ERX163097	ERR188396	ILLUMINA	Illumina HiSeq 2000	PAIRED	27541534	2012-11-06	RNA-sequencing of 465 lymphoblastoid cell lines from the 1000 Genomes	Illumina HiSeq 2000 paired end sequencing; RNA-sequencing of 465 lymphoblastoid cell lines from the 1000 Genomes	RNA-sequencing of 465 lymphoblastoid cell lines from the 1000 Genomes	Hematopoietic cells	Lymphoblasts	Female	CEU	90.86		1		1
ERP001942	ERS185027	ERX179630	ERR204857	ILLUMINA	Illumina HiSeq 2000	PAIRED	18775771	2012-12-04	RNA-sequencing of 465 lymphoblastoid cell lines from the 1000 Genomes	Illumina HiSeq 2000 paired end sequencing; RNA-sequencing of 465 lymphoblastoid cell lines from the 1000 Genomes	RNA-sequencing of 465 lymphoblastoid cell lines from the 1000 Genomes	Hematopoietic cells	Lymphoblasts		FIN	89.48		1		1
ERP001942	ERS185027	ERX163028	ERR188075	ILLUMINA	Illumina HiSeq 2000	PAIRED	26120466	2012-11-06	RNA-sequencing of 465 lymphoblastoid cell lines from the 1000 Genomes	Illumina HiSeq 2000 paired end sequencing; RNA-sequencing of 465 lymphoblastoid cell lines from the 1000 Genomes	RNA-sequencing of 465 lymphoblastoid cell lines from the 1000 Genomes	Hematopoietic cells	Lymphoblasts	Female	FIN	92.97		1		0
SRP033291	SRS498594	SRX373176	SRR1033612	ILLUMINA	Illumina HiSeq 1000	PAIRED	33318469	2014-01-14	Homo sapiens Transcriptome or Gene expression	Illumina HiSeq 1000 paired end sequencing; Unique Transcriptome Patterns of the White and Grey Matter Corroborate Structural and Functional Heterogeneity in the Human Frontal Lobe	Unique Transcriptome Patterns of the White and Grey Matter Corroborate Structural and Functional Heterogeneity in the Human Frontal Lobe	Brain				94.74				0
ERP001942	ERS185028	ERX163100	ERR188352	ILLUMINA	Illumina HiSeq 2000	PAIRED	28065259	2012-11-06	RNA-sequencing of 465 lymphoblastoid cell lines from the 1000 Genomes	Illumina HiSeq 2000 paired end sequencing; RNA-sequencing of 465 lymphoblastoid cell lines from the 1000 Genomes	RNA-sequencing of 465 lymphoblastoid cell lines from the 1000 Genomes	Hematopoietic cells	Lymphoblasts	Female	YRI	92.68		1		1
ERP001942	ERS185028	ERX179610	ERR204896	ILLUMINA	Illumina HiSeq 2000	PAIRED	15437805	2012-12-04	RNA-sequencing of 465 lymphoblastoid cell lines from the 1000 Genomes	Illumina HiSeq 2000 paired end sequencing; RNA-sequencing of 465 lymphoblastoid cell lines from the 1000 Genomes	RNA-sequencing of 465 lymphoblastoid cell lines from the 1000 Genomes	Hematopoietic cells	Lymphoblasts		YRI	89.15		1		0
ERP001942	ERS185029	ERX162869	ERR188229	ILLUMINA	Illumina HiSeq 2000	PAIRED	30144501	2012-11-06	RNA-sequencing of 465 lymphoblastoid cell lines from the 1000 Genomes	Illumina HiSeq 2000 paired end sequencing; RNA-sequencing of 465 lymphoblastoid cell lines from the 1000 Genomes	RNA-sequencing of 465 lymphoblastoid cell lines from the 1000 Genomes	Hematopoietic cells	Lymphoblasts	Female	CEU	92.91		1		1
ERP001942	ERS185030	ERX162755	ERR188384	ILLUMINA	Illumina HiSeq 2000	PAIRED	36437812	2012-11-06	RNA-sequencing of 465 lymphoblastoid cell lines from the 1000 Genomes	Illumina HiSeq 2000 paired end sequencing; RNA-sequencing of 465 lymphoblastoid cell lines from the 1000 Genomes	RNA-sequencing of 465 lymphoblastoid cell lines from the 1000 Genomes	Hematopoietic cells	Lymphoblasts	Female	TSI	93.57		1		1
ERP001942	ERS185031	ERX162976	ERR188027	ILLUMINA	Illumina HiSeq 2000	PAIRED	28916975	2012-11-06	RNA-sequencing of 465 lymphoblastoid cell lines from the 1000 Genomes	Illumina HiSeq 2000 paired end sequencing; RNA-sequencing of 465 lymphoblastoid cell lines from the 1000 Genomes	RNA-sequencing of 465 lymphoblastoid cell lines from the 1000 Genomes	Hematopoietic cells	Lymphoblasts	Female	CEU	90.77		1		1
ERP001942	ERS185032	ERX163008	ERR188254	ILLUMINA	Illumina HiSeq 2000	PAIRED	24088933	2012-11-06	RNA-sequencing of 465 lymphoblastoid cell lines from the 1000 Genomes	Illumina HiSeq 2000 paired end sequencing; RNA-sequencing of 465 lymphoblastoid cell lines from the 1000 Genomes	RNA-sequencing of 465 lymphoblastoid cell lines from the 1000 Genomes	Hematopoietic cells	Lymphoblasts	Female	TSI	88.99		1		1
ERP001942	ERS185033	ERX163088	ERR188133	ILLUMINA	Illumina HiSeq 2000	PAIRED	14655432	2012-11-06	RNA-sequencing of 465 lymphoblastoid cell lines from the 1000 Genomes	Illumina HiSeq 2000 paired end sequencing; RNA-sequencing of 465 lymphoblastoid cell lines from the 1000 Genomes	RNA-sequencing of 465 lymphoblastoid cell lines from the 1000 Genomes	Hematopoietic cells	Lymphoblasts	Female	GBR	92.55		1		1
ERP001942	ERS185034	ERX162935	ERR188333	ILLUMINA	Illumina HiSeq 2000	PAIRED	30084814	2012-11-06	RNA-sequencing of 465 lymphoblastoid cell lines from the 1000 Genomes	Illumina HiSeq 2000 paired end sequencing; RNA-sequencing of 465 lymphoblastoid cell lines from the 1000 Genomes	RNA-sequencing of 465 lymphoblastoid cell lines from the 1000 Genomes	Hematopoietic cells	Lymphoblasts	Female	GBR	93.63		1		1
ERP001942	ERS185035	ERX162796	ERR188293	ILLUMINA	Illumina HiSeq 2000	PAIRED	27915228	2012-11-06	RNA-sequencing of 465 lymphoblastoid cell lines from the 1000 Genomes	Illumina HiSeq 2000 paired end sequencing; RNA-sequencing of 465 lymphoblastoid cell lines from the 1000 Genomes	RNA-sequencing of 465 lymphoblastoid cell lines from the 1000 Genomes	Hematopoietic cells	Lymphoblasts	Male	GBR	91.92		1		1
ERP001942	ERS185036	ERX163154	ERR188418	ILLUMINA	Illumina HiSeq 2000	PAIRED	32634443	2012-11-06	RNA-sequencing of 465 lymphoblastoid cell lines from the 1000 Genomes	Illumina HiSeq 2000 paired end sequencing; RNA-sequencing of 465 lymphoblastoid cell lines from the 1000 Genomes	RNA-sequencing of 465 lymphoblastoid cell lines from the 1000 Genomes	Hematopoietic cells	Lymphoblasts	Female	FIN	90.4		1		1
ERP001942	ERS185037	ERX162855	ERR188268	ILLUMINA	Illumina HiSeq 2000	PAIRED	42069527	2012-11-06	RNA-sequencing of 465 lymphoblastoid cell lines from the 1000 Genomes	Illumina HiSeq 2000 paired end sequencing; RNA-sequencing of 465 lymphoblastoid cell lines from the 1000 Genomes	RNA-sequencing of 465 lymphoblastoid cell lines from the 1000 Genomes	Hematopoietic cells	Lymphoblasts		YRI	92.07		1		1
ERP001942	ERS185037	ERX179672	ERR204843	ILLUMINA	Illumina HiSeq 2000	PAIRED	30723733	2012-12-04	RNA-sequencing of 465 lymphoblastoid cell lines from the 1000 Genomes	Illumina HiSeq 2000 paired end sequencing; RNA-sequencing of 465 lymphoblastoid cell lines from the 1000 Genomes	RNA-sequencing of 465 lymphoblastoid cell lines from the 1000 Genomes	Hematopoietic cells	Lymphoblasts		YRI	93.23		1		0
ERP001942	ERS185037	ERX179601	ERR204858	ILLUMINA	Illumina HiSeq 2000	PAIRED	31852665	2012-12-04	RNA-sequencing of 465 lymphoblastoid cell lines from the 1000 Genomes	Illumina HiSeq 2000 paired end sequencing; RNA-sequencing of 465 lymphoblastoid cell lines from the 1000 Genomes	RNA-sequencing of 465 lymphoblastoid cell lines from the 1000 Genomes	Hematopoietic cells	Lymphoblasts		YRI	90.78		1		0
ERP001942	ERS185037	ERX179525	ERR204861	ILLUMINA	Illumina HiSeq 2000	PAIRED	19369263	2012-12-04	RNA-sequencing of 465 lymphoblastoid cell lines from the 1000 Genomes	Illumina HiSeq 2000 paired end sequencing; RNA-sequencing of 465 lymphoblastoid cell lines from the 1000 Genomes	RNA-sequencing of 465 lymphoblastoid cell lines from the 1000 Genomes	Hematopoietic cells	Lymphoblasts		YRI	92.78		1		0
ERP001942	ERS185037	ERX179567	ERR204891	ILLUMINA	Illumina HiSeq 2000	PAIRED	24656175	2012-12-04	RNA-sequencing of 465 lymphoblastoid cell lines from the 1000 Genomes	Illumina HiSeq 2000 paired end sequencing; RNA-sequencing of 465 lymphoblastoid cell lines from the 1000 Genomes	RNA-sequencing of 465 lymphoblastoid cell lines from the 1000 Genomes	Hematopoietic cells	Lymphoblasts		YRI	90.99		1		0
ERP001942	ERS185037	ERX179544	ERR204930	ILLUMINA	Illumina HiSeq 2000	PAIRED	20689921	2012-12-04	RNA-sequencing of 465 lymphoblastoid cell lines from the 1000 Genomes	Illumina HiSeq 2000 paired end sequencing; RNA-sequencing of 465 lymphoblastoid cell lines from the 1000 Genomes	RNA-sequencing of 465 lymphoblastoid cell lines from the 1000 Genomes	Hematopoietic cells	Lymphoblasts		YRI	92.88		1		0
ERP001942	ERS185037	ERX179521	ERR205009	ILLUMINA	Illumina HiSeq 2000	PAIRED	26715577	2012-12-04	RNA-sequencing of 465 lymphoblastoid cell lines from the 1000 Genomes	Illumina HiSeq 2000 paired end sequencing; RNA-sequencing of 465 lymphoblastoid cell lines from the 1000 Genomes	RNA-sequencing of 465 lymphoblastoid cell lines from the 1000 Genomes	Hematopoietic cells	Lymphoblasts		YRI	92.96		1		0
ERP001942	ERS185037	ERX179535	ERR204868	ILLUMINA	Illumina HiSeq 2000	PAIRED	31890981	2012-12-04	RNA-sequencing of 465 lymphoblastoid cell lines from the 1000 Genomes	Illumina HiSeq 2000 paired end sequencing; RNA-sequencing of 465 lymphoblastoid cell lines from the 1000 Genomes	RNA-sequencing of 465 lymphoblastoid cell lines from the 1000 Genomes	Hematopoietic cells	Lymphoblasts	Female	YRI	92.48		1		0
ERP001942	ERS185038	ERX179643	ERR204825	ILLUMINA	Illumina HiSeq 2000	PAIRED	16203334	2012-12-04	RNA-sequencing of 465 lymphoblastoid cell lines from the 1000 Genomes	Illumina HiSeq 2000 paired end sequencing; RNA-sequencing of 465 lymphoblastoid cell lines from the 1000 Genomes	RNA-sequencing of 465 lymphoblastoid cell lines from the 1000 Genomes	Hematopoietic cells	Lymphoblasts		YRI	90.14		1		1
ERP001942	ERS185038	ERX162835	ERR188476	ILLUMINA	Illumina HiSeq 2000	PAIRED	33262950	2012-11-06	RNA-sequencing of 465 lymphoblastoid cell lines from the 1000 Genomes	Illumina HiSeq 2000 paired end sequencing; RNA-sequencing of 465 lymphoblastoid cell lines from the 1000 Genomes	RNA-sequencing of 465 lymphoblastoid cell lines from the 1000 Genomes	Hematopoietic cells	Lymphoblasts	Female	YRI	92.37		1		0
ERP001942	ERS185039	ERX162750	ERR188477	ILLUMINA	Illumina HiSeq 2000	PAIRED	29613662	2012-11-06	RNA-sequencing of 465 lymphoblastoid cell lines from the 1000 Genomes	Illumina HiSeq 2000 paired end sequencing; RNA-sequencing of 465 lymphoblastoid cell lines from the 1000 Genomes	RNA-sequencing of 465 lymphoblastoid cell lines from the 1000 Genomes	Hematopoietic cells	Lymphoblasts	Female	CEU	85.89		1		1
ERP001942	ERS185040	ERX179576	ERR204964	ILLUMINA	Illumina HiSeq 2000	PAIRED	11189514	2012-12-04	RNA-sequencing of 465 lymphoblastoid cell lines from the 1000 Genomes	Illumina HiSeq 2000 paired end sequencing; RNA-sequencing of 465 lymphoblastoid cell lines from the 1000 Genomes	RNA-sequencing of 465 lymphoblastoid cell lines from the 1000 Genomes	Hematopoietic cells	Lymphoblasts		CEU	87.24		1		1
ERP001942	ERS185040	ERX163000	ERR188441	ILLUMINA	Illumina HiSeq 2000	PAIRED	14165653	2012-11-06	RNA-sequencing of 465 lymphoblastoid cell lines from the 1000 Genomes	Illumina HiSeq 2000 paired end sequencing; RNA-sequencing of 465 lymphoblastoid cell lines from the 1000 Genomes	RNA-sequencing of 465 lymphoblastoid cell lines from the 1000 Genomes	Hematopoietic cells	Lymphoblasts	Female	CEU	91.82		1		0
ERP001942	ERS185041	ERX162953	ERR188357	ILLUMINA	Illumina HiSeq 2000	PAIRED	21372841	2012-11-06	RNA-sequencing of 465 lymphoblastoid cell lines from the 1000 Genomes	Illumina HiSeq 2000 paired end sequencing; RNA-sequencing of 465 lymphoblastoid cell lines from the 1000 Genomes	RNA-sequencing of 465 lymphoblastoid cell lines from the 1000 Genomes	Hematopoietic cells	Lymphoblasts	Female	TSI	92.99		1		1
ERP001942	ERS185042	ERX162910	ERR188296	ILLUMINA	Illumina HiSeq 2000	PAIRED	29628125	2012-11-06	RNA-sequencing of 465 lymphoblastoid cell lines from the 1000 Genomes	Illumina HiSeq 2000 paired end sequencing; RNA-sequencing of 465 lymphoblastoid cell lines from the 1000 Genomes	RNA-sequencing of 465 lymphoblastoid cell lines from the 1000 Genomes	Hematopoietic cells	Lymphoblasts	Female	FIN	90.88		1		1
ERP001942	ERS185043	ERX179616	ERR204945	ILLUMINA	Illumina HiSeq 2000	PAIRED	15784629	2012-12-04	RNA-sequencing of 465 lymphoblastoid cell lines from the 1000 Genomes	Illumina HiSeq 2000 paired end sequencing; RNA-sequencing of 465 lymphoblastoid cell lines from the 1000 Genomes	RNA-sequencing of 465 lymphoblastoid cell lines from the 1000 Genomes	Hematopoietic cells	Lymphoblasts		CEU	89.95		1		1
ERP001942	ERS185043	ERX163058	ERR188172	ILLUMINA	Illumina HiSeq 2000	PAIRED	26618070	2012-11-06	RNA-sequencing of 465 lymphoblastoid cell lines from the 1000 Genomes	Illumina HiSeq 2000 paired end sequencing; RNA-sequencing of 465 lymphoblastoid cell lines from the 1000 Genomes	RNA-sequencing of 465 lymphoblastoid cell lines from the 1000 Genomes	Hematopoietic cells	Lymphoblasts	Male	CEU	92.66		1		0
ERP001942	ERS185044	ERX163050	ERR188449	ILLUMINA	Illumina HiSeq 2000	PAIRED	32158178	2012-11-06	RNA-sequencing of 465 lymphoblastoid cell lines from the 1000 Genomes	Illumina HiSeq 2000 paired end sequencing; RNA-sequencing of 465 lymphoblastoid cell lines from the 1000 Genomes	RNA-sequencing of 465 lymphoblastoid cell lines from the 1000 Genomes	Hematopoietic cells	Lymphoblasts	Female	YRI	92.32		1		1
ERP001942	ERS185045	ERX162847	ERR188469	ILLUMINA	Illumina HiSeq 2000	PAIRED	41546414	2012-11-06	RNA-sequencing of 465 lymphoblastoid cell lines from the 1000 Genomes	Illumina HiSeq 2000 paired end sequencing; RNA-sequencing of 465 lymphoblastoid cell lines from the 1000 Genomes	RNA-sequencing of 465 lymphoblastoid cell lines from the 1000 Genomes	Hematopoietic cells	Lymphoblasts	Male	GBR	91.64		1		1
ERP001942	ERS185046	ERX162751	ERR188111	ILLUMINA	Illumina HiSeq 2000	PAIRED	30731166	2012-11-06	RNA-sequencing of 465 lymphoblastoid cell lines from the 1000 Genomes	Illumina HiSeq 2000 paired end sequencing; RNA-sequencing of 465 lymphoblastoid cell lines from the 1000 Genomes	RNA-sequencing of 465 lymphoblastoid cell lines from the 1000 Genomes	Hematopoietic cells	Lymphoblasts	Female	GBR	92.25		1		1
ERP001942	ERS185047	ERX179640	ERR204905	ILLUMINA	Illumina HiSeq 2000	PAIRED	22790821	2012-12-04	RNA-sequencing of 465 lymphoblastoid cell lines from the 1000 Genomes	Illumina HiSeq 2000 paired end sequencing; RNA-sequencing of 465 lymphoblastoid cell lines from the 1000 Genomes	RNA-sequencing of 465 lymphoblastoid cell lines from the 1000 Genomes	Hematopoietic cells	Lymphoblasts		FIN	91.18		1		1
ERP001942	ERS185047	ERX163056	ERR188472	ILLUMINA	Illumina HiSeq 2000	PAIRED	34374754	2012-11-06	RNA-sequencing of 465 lymphoblastoid cell lines from the 1000 Genomes	Illumina HiSeq 2000 paired end sequencing; RNA-sequencing of 465 lymphoblastoid cell lines from the 1000 Genomes	RNA-sequencing of 465 lymphoblastoid cell lines from the 1000 Genomes	Hematopoietic cells	Lymphoblasts	Female	FIN	93.14		1		0
ERP001942	ERS185048	ERX163009	ERR188329	ILLUMINA	Illumina HiSeq 2000	PAIRED	37938491	2012-11-06	RNA-sequencing of 465 lymphoblastoid cell lines from the 1000 Genomes	Illumina HiSeq 2000 paired end sequencing; RNA-sequencing of 465 lymphoblastoid cell lines from the 1000 Genomes	RNA-sequencing of 465 lymphoblastoid cell lines from the 1000 Genomes	Hematopoietic cells	Lymphoblasts	Female	TSI	91.27		1		1
ERP001942	ERS185049	ERX162797	ERR188283	ILLUMINA	Illumina HiSeq 2000	PAIRED	24907013	2012-11-06	RNA-sequencing of 465 lymphoblastoid cell lines from the 1000 Genomes	Illumina HiSeq 2000 paired end sequencing; RNA-sequencing of 465 lymphoblastoid cell lines from the 1000 Genomes	RNA-sequencing of 465 lymphoblastoid cell lines from the 1000 Genomes	Hematopoietic cells	Lymphoblasts		YRI	82.67		1		1
ERP001942	ERS185049	ERX179644	ERR204919	ILLUMINA	Illumina HiSeq 2000	PAIRED	17545420	2012-12-04	RNA-sequencing of 465 lymphoblastoid cell lines from the 1000 Genomes	Illumina HiSeq 2000 paired end sequencing; RNA-sequencing of 465 lymphoblastoid cell lines from the 1000 Genomes	RNA-sequencing of 465 lymphoblastoid cell lines from the 1000 Genomes	Hematopoietic cells	Lymphoblasts	Female	YRI	90.79		1		0
ERP001942	ERS185050	ERX163082	ERR188191	ILLUMINA	Illumina HiSeq 2000	PAIRED	16628866	2012-11-06	RNA-sequencing of 465 lymphoblastoid cell lines from the 1000 Genomes	Illumina HiSeq 2000 paired end sequencing; RNA-sequencing of 465 lymphoblastoid cell lines from the 1000 Genomes	RNA-sequencing of 465 lymphoblastoid cell lines from the 1000 Genomes	Hematopoietic cells	Lymphoblasts	Male	TSI	92.3		1		1
ERP001942	ERS185051	ERX163085	ERR188371	ILLUMINA	Illumina HiSeq 2000	PAIRED	31495270	2012-11-06	RNA-sequencing of 465 lymphoblastoid cell lines from the 1000 Genomes	Illumina HiSeq 2000 paired end sequencing; RNA-sequencing of 465 lymphoblastoid cell lines from the 1000 Genomes	RNA-sequencing of 465 lymphoblastoid cell lines from the 1000 Genomes	Hematopoietic cells	Lymphoblasts	Female	CEU	91.25		1		1
ERP001942	ERS185052	ERX162943	ERR188388	ILLUMINA	Illumina HiSeq 2000	PAIRED	31447225	2012-11-06	RNA-sequencing of 465 lymphoblastoid cell lines from the 1000 Genomes	Illumina HiSeq 2000 paired end sequencing; RNA-sequencing of 465 lymphoblastoid cell lines from the 1000 Genomes	RNA-sequencing of 465 lymphoblastoid cell lines from the 1000 Genomes	Hematopoietic cells	Lymphoblasts	Female	CEU	90.81		1		1
ERP001942	ERS185053	ERX162995	ERR188233	ILLUMINA	Illumina HiSeq 2000	PAIRED	30743624	2012-11-06	RNA-sequencing of 465 lymphoblastoid cell lines from the 1000 Genomes	Illumina HiSeq 2000 paired end sequencing; RNA-sequencing of 465 lymphoblastoid cell lines from the 1000 Genomes	RNA-sequencing of 465 lymphoblastoid cell lines from the 1000 Genomes	Hematopoietic cells	Lymphoblasts	Female	CEU	92.53		1		1
ERP001942	ERS185054	ERX163089	ERR188129	ILLUMINA	Illumina HiSeq 2000	PAIRED	20178610	2012-11-06	RNA-sequencing of 465 lymphoblastoid cell lines from the 1000 Genomes	Illumina HiSeq 2000 paired end sequencing; RNA-sequencing of 465 lymphoblastoid cell lines from the 1000 Genomes	RNA-sequencing of 465 lymphoblastoid cell lines from the 1000 Genomes	Hematopoietic cells	Lymphoblasts		YRI	91.74		1		1
ERP001942	ERS185054	ERX179691	ERR204866	ILLUMINA	Illumina HiSeq 2000	PAIRED	17299233	2012-12-04	RNA-sequencing of 465 lymphoblastoid cell lines from the 1000 Genomes	Illumina HiSeq 2000 paired end sequencing; RNA-sequencing of 465 lymphoblastoid cell lines from the 1000 Genomes	RNA-sequencing of 465 lymphoblastoid cell lines from the 1000 Genomes	Hematopoietic cells	Lymphoblasts	Female	YRI	89.2		1		0
ERP001942	ERS185055	ERX179684	ERR204961	ILLUMINA	Illumina HiSeq 2000	PAIRED	14228702	2012-12-04	RNA-sequencing of 465 lymphoblastoid cell lines from the 1000 Genomes	Illumina HiSeq 2000 paired end sequencing; RNA-sequencing of 465 lymphoblastoid cell lines from the 1000 Genomes	RNA-sequencing of 465 lymphoblastoid cell lines from the 1000 Genomes	Hematopoietic cells	Lymphoblasts		YRI	90.56		1		1
ERP001942	ERS185055	ERX162959	ERR188311	ILLUMINA	Illumina HiSeq 2000	PAIRED	18240329	2012-11-06	RNA-sequencing of 465 lymphoblastoid cell lines from the 1000 Genomes	Illumina HiSeq 2000 paired end sequencing; RNA-sequencing of 465 lymphoblastoid cell lines from the 1000 Genomes	RNA-sequencing of 465 lymphoblastoid cell lines from the 1000 Genomes	Hematopoietic cells	Lymphoblasts	Female	YRI	92.03		1		0
ERP001942	ERS185056	ERX163160	ERR188115	ILLUMINA	Illumina HiSeq 2000	PAIRED	26258389	2012-11-06	RNA-sequencing of 465 lymphoblastoid cell lines from the 1000 Genomes	Illumina HiSeq 2000 paired end sequencing; RNA-sequencing of 465 lymphoblastoid cell lines from the 1000 Genomes	RNA-sequencing of 465 lymphoblastoid cell lines from the 1000 Genomes	Hematopoietic cells	Lymphoblasts	Male	FIN	94.17		1		1
ERP001942	ERS185057	ERX162793	ERR188343	ILLUMINA	Illumina HiSeq 2000	PAIRED	30263338	2012-11-06	RNA-sequencing of 465 lymphoblastoid cell lines from the 1000 Genomes	Illumina HiSeq 2000 paired end sequencing; RNA-sequencing of 465 lymphoblastoid cell lines from the 1000 Genomes	RNA-sequencing of 465 lymphoblastoid cell lines from the 1000 Genomes	Hematopoietic cells	Lymphoblasts	Female	TSI	91.1		1		1
ERP001942	ERS185058	ERX162782	ERR188404	ILLUMINA	Illumina HiSeq 2000	PAIRED	28203349	2012-11-06	RNA-sequencing of 465 lymphoblastoid cell lines from the 1000 Genomes	Illumina HiSeq 2000 paired end sequencing; RNA-sequencing of 465 lymphoblastoid cell lines from the 1000 Genomes	RNA-sequencing of 465 lymphoblastoid cell lines from the 1000 Genomes	Hematopoietic cells	Lymphoblasts	Male	CEU	92.17		1		1
ERP001942	ERS185058	ERX179582	ERR204943	ILLUMINA	Illumina HiSeq 2000	PAIRED	12834061	2012-12-04	RNA-sequencing of 465 lymphoblastoid cell lines from the 1000 Genomes	Illumina HiSeq 2000 paired end sequencing; RNA-sequencing of 465 lymphoblastoid cell lines from the 1000 Genomes	RNA-sequencing of 465 lymphoblastoid cell lines from the 1000 Genomes	Hematopoietic cells	Lymphoblasts		CEU	86.27		1		0
ERP001942	ERS185059	ERX163027	ERR188168	ILLUMINA	Illumina HiSeq 2000	PAIRED	35271828	2012-11-06	RNA-sequencing of 465 lymphoblastoid cell lines from the 1000 Genomes	Illumina HiSeq 2000 paired end sequencing; RNA-sequencing of 465 lymphoblastoid cell lines from the 1000 Genomes	RNA-sequencing of 465 lymphoblastoid cell lines from the 1000 Genomes	Hematopoietic cells	Lymphoblasts	Female	FIN	91.82		1		1
ERP001942	ERS185060	ERX179565	ERR205003	ILLUMINA	Illumina HiSeq 2000	PAIRED	18384135	2012-12-04	RNA-sequencing of 465 lymphoblastoid cell lines from the 1000 Genomes	Illumina HiSeq 2000 paired end sequencing; RNA-sequencing of 465 lymphoblastoid cell lines from the 1000 Genomes	RNA-sequencing of 465 lymphoblastoid cell lines from the 1000 Genomes	Hematopoietic cells	Lymphoblasts		CEU	90.15		1		1
ERP001942	ERS185060	ERX162961	ERR188415	ILLUMINA	Illumina HiSeq 2000	PAIRED	31619115	2012-11-06	RNA-sequencing of 465 lymphoblastoid cell lines from the 1000 Genomes	Illumina HiSeq 2000 paired end sequencing; RNA-sequencing of 465 lymphoblastoid cell lines from the 1000 Genomes	RNA-sequencing of 465 lymphoblastoid cell lines from the 1000 Genomes	Hematopoietic cells	Lymphoblasts	Female	CEU	93.21		1		0
ERP001942	ERS185061	ERX179577	ERR204912	ILLUMINA	Illumina HiSeq 2000	PAIRED	11719310	2012-12-04	RNA-sequencing of 465 lymphoblastoid cell lines from the 1000 Genomes	Illumina HiSeq 2000 paired end sequencing; RNA-sequencing of 465 lymphoblastoid cell lines from the 1000 Genomes	RNA-sequencing of 465 lymphoblastoid cell lines from the 1000 Genomes	Hematopoietic cells	Lymphoblasts		YRI	90.89		1		1
ERP001942	ERS185061	ERX162839	ERR188188	ILLUMINA	Illumina HiSeq 2000	PAIRED	37876300	2012-11-06	RNA-sequencing of 465 lymphoblastoid cell lines from the 1000 Genomes	Illumina HiSeq 2000 paired end sequencing; RNA-sequencing of 465 lymphoblastoid cell lines from the 1000 Genomes	RNA-sequencing of 465 lymphoblastoid cell lines from the 1000 Genomes	Hematopoietic cells	Lymphoblasts	Female	YRI	91.56		1		0
ERP001942	ERS185062	ERX179668	ERR204981	ILLUMINA	Illumina HiSeq 2000	PAIRED	17977761	2012-12-04	RNA-sequencing of 465 lymphoblastoid cell lines from the 1000 Genomes	Illumina HiSeq 2000 paired end sequencing; RNA-sequencing of 465 lymphoblastoid cell lines from the 1000 Genomes	RNA-sequencing of 465 lymphoblastoid cell lines from the 1000 Genomes	Hematopoietic cells	Lymphoblasts		YRI	76.24		1		1
ERP001942	ERS185062	ERX163146	ERR188232	ILLUMINA	Illumina HiSeq 2000	PAIRED	19470482	2012-11-06	RNA-sequencing of 465 lymphoblastoid cell lines from the 1000 Genomes	Illumina HiSeq 2000 paired end sequencing; RNA-sequencing of 465 lymphoblastoid cell lines from the 1000 Genomes	RNA-sequencing of 465 lymphoblastoid cell lines from the 1000 Genomes	Hematopoietic cells	Lymphoblasts	Male	YRI	93		1		0
ERP001942	ERS185063	ERX162997	ERR188030	ILLUMINA	Illumina HiSeq 2000	PAIRED	16352878	2012-11-06	RNA-sequencing of 465 lymphoblastoid cell lines from the 1000 Genomes	Illumina HiSeq 2000 paired end sequencing; RNA-sequencing of 465 lymphoblastoid cell lines from the 1000 Genomes	RNA-sequencing of 465 lymphoblastoid cell lines from the 1000 Genomes	Hematopoietic cells	Lymphoblasts		YRI	93.55		1		1
ERP001942	ERS185063	ERX179510	ERR204994	ILLUMINA	Illumina HiSeq 2000	PAIRED	15446429	2012-12-04	RNA-sequencing of 465 lymphoblastoid cell lines from the 1000 Genomes	Illumina HiSeq 2000 paired end sequencing; RNA-sequencing of 465 lymphoblastoid cell lines from the 1000 Genomes	RNA-sequencing of 465 lymphoblastoid cell lines from the 1000 Genomes	Hematopoietic cells	Lymphoblasts	Male	YRI	89.74		1		0
ERP001942	ERS185064	ERX162981	ERR188243	ILLUMINA	Illumina HiSeq 2000	PAIRED	39545739	2012-11-06	RNA-sequencing of 465 lymphoblastoid cell lines from the 1000 Genomes	Illumina HiSeq 2000 paired end sequencing; RNA-sequencing of 465 lymphoblastoid cell lines from the 1000 Genomes	RNA-sequencing of 465 lymphoblastoid cell lines from the 1000 Genomes	Hematopoietic cells	Lymphoblasts	Male	YRI	93.65		1		1
ERP001942	ERS185065	ERX162975	ERR188146	ILLUMINA	Illumina HiSeq 2000	PAIRED	32965155	2012-11-06	RNA-sequencing of 465 lymphoblastoid cell lines from the 1000 Genomes	Illumina HiSeq 2000 paired end sequencing; RNA-sequencing of 465 lymphoblastoid cell lines from the 1000 Genomes	RNA-sequencing of 465 lymphoblastoid cell lines from the 1000 Genomes	Hematopoietic cells	Lymphoblasts	Female	FIN	91.94		1		1
ERP001942	ERS185066	ERX179664	ERR204848	ILLUMINA	Illumina HiSeq 2000	PAIRED	15090822	2012-12-04	RNA-sequencing of 465 lymphoblastoid cell lines from the 1000 Genomes	Illumina HiSeq 2000 paired end sequencing; RNA-sequencing of 465 lymphoblastoid cell lines from the 1000 Genomes	RNA-sequencing of 465 lymphoblastoid cell lines from the 1000 Genomes	Hematopoietic cells	Lymphoblasts		CEU	89.96		1		1
ERP001942	ERS185066	ERX162723	ERR188217	ILLUMINA	Illumina HiSeq 2000	PAIRED	35038308	2012-11-06	RNA-sequencing of 465 lymphoblastoid cell lines from the 1000 Genomes	Illumina HiSeq 2000 paired end sequencing; RNA-sequencing of 465 lymphoblastoid cell lines from the 1000 Genomes	RNA-sequencing of 465 lymphoblastoid cell lines from the 1000 Genomes	Hematopoietic cells	Lymphoblasts	Female	CEU	91.66		1		0
ERP001942	ERS185067	ERX179560	ERR204926	ILLUMINA	Illumina HiSeq 2000	PAIRED	14840819	2012-12-04	RNA-sequencing of 465 lymphoblastoid cell lines from the 1000 Genomes	Illumina HiSeq 2000 paired end sequencing; RNA-sequencing of 465 lymphoblastoid cell lines from the 1000 Genomes	RNA-sequencing of 465 lymphoblastoid cell lines from the 1000 Genomes	Hematopoietic cells	Lymphoblasts		CEU	90.12		1		1
ERP001942	ERS185067	ERX162871	ERR188389	ILLUMINA	Illumina HiSeq 2000	PAIRED	24851259	2012-11-06	RNA-sequencing of 465 lymphoblastoid cell lines from the 1000 Genomes	Illumina HiSeq 2000 paired end sequencing; RNA-sequencing of 465 lymphoblastoid cell lines from the 1000 Genomes	RNA-sequencing of 465 lymphoblastoid cell lines from the 1000 Genomes	Hematopoietic cells	Lymphoblasts	Male	CEU	92.72		1		0
ERP001942	ERS185068	ERX179612	ERR205021	ILLUMINA	Illumina HiSeq 2000	PAIRED	17489295	2012-12-04	RNA-sequencing of 465 lymphoblastoid cell lines from the 1000 Genomes	Illumina HiSeq 2000 paired end sequencing; RNA-sequencing of 465 lymphoblastoid cell lines from the 1000 Genomes	RNA-sequencing of 465 lymphoblastoid cell lines from the 1000 Genomes	Hematopoietic cells	Lymphoblasts		YRI	89.02		1		1
ERP001942	ERS185068	ERX162915	ERR188392	ILLUMINA	Illumina HiSeq 2000	PAIRED	21589200	2012-11-06	RNA-sequencing of 465 lymphoblastoid cell lines from the 1000 Genomes	Illumina HiSeq 2000 paired end sequencing; RNA-sequencing of 465 lymphoblastoid cell lines from the 1000 Genomes	RNA-sequencing of 465 lymphoblastoid cell lines from the 1000 Genomes	Hematopoietic cells	Lymphoblasts	Male	YRI	93.26		1		0
ERP001942	ERS185069	ERX179555	ERR205012	ILLUMINA	Illumina HiSeq 2000	PAIRED	16059879	2012-12-04	RNA-sequencing of 465 lymphoblastoid cell lines from the 1000 Genomes	Illumina HiSeq 2000 paired end sequencing; RNA-sequencing of 465 lymphoblastoid cell lines from the 1000 Genomes	RNA-sequencing of 465 lymphoblastoid cell lines from the 1000 Genomes	Hematopoietic cells	Lymphoblasts		TSI	90.54		1		1
ERP001942	ERS185069	ERX162761	ERR188192	ILLUMINA	Illumina HiSeq 2000	PAIRED	32827154	2012-11-06	RNA-sequencing of 465 lymphoblastoid cell lines from the 1000 Genomes	Illumina HiSeq 2000 paired end sequencing; RNA-sequencing of 465 lymphoblastoid cell lines from the 1000 Genomes	RNA-sequencing of 465 lymphoblastoid cell lines from the 1000 Genomes	Hematopoietic cells	Lymphoblasts	Female	TSI	92.28		1		0
ERP001942	ERS185070	ERX162770	ERR188309	ILLUMINA	Illumina HiSeq 2000	PAIRED	29466093	2012-11-06	RNA-sequencing of 465 lymphoblastoid cell lines from the 1000 Genomes	Illumina HiSeq 2000 paired end sequencing; RNA-sequencing of 465 lymphoblastoid cell lines from the 1000 Genomes	RNA-sequencing of 465 lymphoblastoid cell lines from the 1000 Genomes	Hematopoietic cells	Lymphoblasts	Female	GBR	93.44		1		1
ERP001942	ERS185071	ERX162833	ERR188201	ILLUMINA	Illumina HiSeq 2000	PAIRED	30986214	2012-11-06	RNA-sequencing of 465 lymphoblastoid cell lines from the 1000 Genomes	Illumina HiSeq 2000 paired end sequencing; RNA-sequencing of 465 lymphoblastoid cell lines from the 1000 Genomes	RNA-sequencing of 465 lymphoblastoid cell lines from the 1000 Genomes	Hematopoietic cells	Lymphoblasts	Male	TSI	92.32		1		1
ERP001942	ERS185072	ERX179571	ERR204885	ILLUMINA	Illumina HiSeq 2000	PAIRED	12366301	2012-12-04	RNA-sequencing of 465 lymphoblastoid cell lines from the 1000 Genomes	Illumina HiSeq 2000 paired end sequencing; RNA-sequencing of 465 lymphoblastoid cell lines from the 1000 Genomes	RNA-sequencing of 465 lymphoblastoid cell lines from the 1000 Genomes	Hematopoietic cells	Lymphoblasts		CEU	89.12		1		1
ERP001942	ERS185072	ERX163017	ERR188246	ILLUMINA	Illumina HiSeq 2000	PAIRED	26611654	2012-11-06	RNA-sequencing of 465 lymphoblastoid cell lines from the 1000 Genomes	Illumina HiSeq 2000 paired end sequencing; RNA-sequencing of 465 lymphoblastoid cell lines from the 1000 Genomes	RNA-sequencing of 465 lymphoblastoid cell lines from the 1000 Genomes	Hematopoietic cells	Lymphoblasts	Female	CEU	91.5		1		0
ERP001942	ERS185073	ERX163001	ERR188422	ILLUMINA	Illumina HiSeq 2000	PAIRED	25730666	2012-11-06	RNA-sequencing of 465 lymphoblastoid cell lines from the 1000 Genomes	Illumina HiSeq 2000 paired end sequencing; RNA-sequencing of 465 lymphoblastoid cell lines from the 1000 Genomes	RNA-sequencing of 465 lymphoblastoid cell lines from the 1000 Genomes	Hematopoietic cells	Lymphoblasts	Female	YRI	91.97		1		1
ERP001942	ERS185073	ERX179687	ERR204948	ILLUMINA	Illumina HiSeq 2000	PAIRED	17858379	2012-12-04	RNA-sequencing of 465 lymphoblastoid cell lines from the 1000 Genomes	Illumina HiSeq 2000 paired end sequencing; RNA-sequencing of 465 lymphoblastoid cell lines from the 1000 Genomes	RNA-sequencing of 465 lymphoblastoid cell lines from the 1000 Genomes	Hematopoietic cells	Lymphoblasts		YRI	89.9		1		0
ERP001942	ERS185074	ERX163127	ERR188166	ILLUMINA	Illumina HiSeq 2000	PAIRED	40548322	2012-11-06	RNA-sequencing of 465 lymphoblastoid cell lines from the 1000 Genomes	Illumina HiSeq 2000 paired end sequencing; RNA-sequencing of 465 lymphoblastoid cell lines from the 1000 Genomes	RNA-sequencing of 465 lymphoblastoid cell lines from the 1000 Genomes	Hematopoietic cells	Lymphoblasts	Male	GBR	89.12		1		1
ERP001942	ERS185075	ERX179667	ERR204946	ILLUMINA	Illumina HiSeq 2000	PAIRED	13335674	2012-12-04	RNA-sequencing of 465 lymphoblastoid cell lines from the 1000 Genomes	Illumina HiSeq 2000 paired end sequencing; RNA-sequencing of 465 lymphoblastoid cell lines from the 1000 Genomes	RNA-sequencing of 465 lymphoblastoid cell lines from the 1000 Genomes	Hematopoietic cells	Lymphoblasts		CEU	87.16		1		1
ERP001942	ERS185075	ERX163012	ERR188142	ILLUMINA	Illumina HiSeq 2000	PAIRED	17035461	2012-11-06	RNA-sequencing of 465 lymphoblastoid cell lines from the 1000 Genomes	Illumina HiSeq 2000 paired end sequencing; RNA-sequencing of 465 lymphoblastoid cell lines from the 1000 Genomes	RNA-sequencing of 465 lymphoblastoid cell lines from the 1000 Genomes	Hematopoietic cells	Lymphoblasts	Female	CEU	92.93		1		0
ERP001942	ERS185076	ERX162756	ERR188198	ILLUMINA	Illumina HiSeq 2000	PAIRED	39118639	2012-11-06	RNA-sequencing of 465 lymphoblastoid cell lines from the 1000 Genomes	Illumina HiSeq 2000 paired end sequencing; RNA-sequencing of 465 lymphoblastoid cell lines from the 1000 Genomes	RNA-sequencing of 465 lymphoblastoid cell lines from the 1000 Genomes	Hematopoietic cells	Lymphoblasts	Female	FIN	91.8		1		1
ERP001942	ERS185077	ERX163010	ERR188381	ILLUMINA	Illumina HiSeq 2000	PAIRED	21422394	2012-11-06	RNA-sequencing of 465 lymphoblastoid cell lines from the 1000 Genomes	Illumina HiSeq 2000 paired end sequencing; RNA-sequencing of 465 lymphoblastoid cell lines from the 1000 Genomes	RNA-sequencing of 465 lymphoblastoid cell lines from the 1000 Genomes	Hematopoietic cells	Lymphoblasts	Female	TSI	92.52		1		1
ERP001942	ERS185078	ERX162784	ERR188117	ILLUMINA	Illumina HiSeq 2000	PAIRED	29892060	2012-11-06	RNA-sequencing of 465 lymphoblastoid cell lines from the 1000 Genomes	Illumina HiSeq 2000 paired end sequencing; RNA-sequencing of 465 lymphoblastoid cell lines from the 1000 Genomes	RNA-sequencing of 465 lymphoblastoid cell lines from the 1000 Genomes	Hematopoietic cells	Lymphoblasts	Female	FIN	92.52		1		1
ERP001942	ERS185079	ERX162952	ERR188361	ILLUMINA	Illumina HiSeq 2000	PAIRED	24955607	2012-11-06	RNA-sequencing of 465 lymphoblastoid cell lines from the 1000 Genomes	Illumina HiSeq 2000 paired end sequencing; RNA-sequencing of 465 lymphoblastoid cell lines from the 1000 Genomes	RNA-sequencing of 465 lymphoblastoid cell lines from the 1000 Genomes	Hematopoietic cells	Lymphoblasts	Male	FIN	92.38		1		1
ERP001942	ERS185080	ERX163114	ERR188482	ILLUMINA	Illumina HiSeq 2000	PAIRED	17071622	2012-11-06	RNA-sequencing of 465 lymphoblastoid cell lines from the 1000 Genomes	Illumina HiSeq 2000 paired end sequencing; RNA-sequencing of 465 lymphoblastoid cell lines from the 1000 Genomes	RNA-sequencing of 465 lymphoblastoid cell lines from the 1000 Genomes	Hematopoietic cells	Lymphoblasts	Male	FIN	92.82		1		1
ERP001942	ERS185081	ERX163059	ERR188226	ILLUMINA	Illumina HiSeq 2000	PAIRED	20282671	2012-11-06	RNA-sequencing of 465 lymphoblastoid cell lines from the 1000 Genomes	Illumina HiSeq 2000 paired end sequencing; RNA-sequencing of 465 lymphoblastoid cell lines from the 1000 Genomes	RNA-sequencing of 465 lymphoblastoid cell lines from the 1000 Genomes	Hematopoietic cells	Lymphoblasts		TSI	88.14		1		1
ERP001942	ERS185081	ERX179600	ERR204871	ILLUMINA	Illumina HiSeq 2000	PAIRED	18523658	2012-12-04	RNA-sequencing of 465 lymphoblastoid cell lines from the 1000 Genomes	Illumina HiSeq 2000 paired end sequencing; RNA-sequencing of 465 lymphoblastoid cell lines from the 1000 Genomes	RNA-sequencing of 465 lymphoblastoid cell lines from the 1000 Genomes	Hematopoietic cells	Lymphoblasts	Male	TSI	87.45		1		0
ERP001942	ERS185082	ERX163033	ERR188317	ILLUMINA	Illumina HiSeq 2000	PAIRED	39078265	2012-11-06	RNA-sequencing of 465 lymphoblastoid cell lines from the 1000 Genomes	Illumina HiSeq 2000 paired end sequencing; RNA-sequencing of 465 lymphoblastoid cell lines from the 1000 Genomes	RNA-sequencing of 465 lymphoblastoid cell lines from the 1000 Genomes	Hematopoietic cells	Lymphoblasts		TSI	91.72		1		1
ERP001942	ERS185082	ERX179593	ERR204830	ILLUMINA	Illumina HiSeq 2000	PAIRED	34657119	2012-12-04	RNA-sequencing of 465 lymphoblastoid cell lines from the 1000 Genomes	Illumina HiSeq 2000 paired end sequencing; RNA-sequencing of 465 lymphoblastoid cell lines from the 1000 Genomes	RNA-sequencing of 465 lymphoblastoid cell lines from the 1000 Genomes	Hematopoietic cells	Lymphoblasts		TSI	92.98		1		0
ERP001942	ERS185082	ERX179609	ERR204874	ILLUMINA	Illumina HiSeq 2000	PAIRED	28774566	2012-12-04	RNA-sequencing of 465 lymphoblastoid cell lines from the 1000 Genomes	Illumina HiSeq 2000 paired end sequencing; RNA-sequencing of 465 lymphoblastoid cell lines from the 1000 Genomes	RNA-sequencing of 465 lymphoblastoid cell lines from the 1000 Genomes	Hematopoietic cells	Lymphoblasts		TSI	90.44		1		0
ERP001942	ERS185082	ERX179634	ERR204908	ILLUMINA	Illumina HiSeq 2000	PAIRED	13510459	2012-12-04	RNA-sequencing of 465 lymphoblastoid cell lines from the 1000 Genomes	Illumina HiSeq 2000 paired end sequencing; RNA-sequencing of 465 lymphoblastoid cell lines from the 1000 Genomes	RNA-sequencing of 465 lymphoblastoid cell lines from the 1000 Genomes	Hematopoietic cells	Lymphoblasts		TSI	92.46		1		0
ERP001942	ERS185082	ERX179512	ERR204934	ILLUMINA	Illumina HiSeq 2000	PAIRED	26687111	2012-12-04	RNA-sequencing of 465 lymphoblastoid cell lines from the 1000 Genomes	Illumina HiSeq 2000 paired end sequencing; RNA-sequencing of 465 lymphoblastoid cell lines from the 1000 Genomes	RNA-sequencing of 465 lymphoblastoid cell lines from the 1000 Genomes	Hematopoietic cells	Lymphoblasts		TSI	92.55		1		0
ERP001942	ERS185082	ERX179641	ERR204965	ILLUMINA	Illumina HiSeq 2000	PAIRED	21184621	2012-12-04	RNA-sequencing of 465 lymphoblastoid cell lines from the 1000 Genomes	Illumina HiSeq 2000 paired end sequencing; RNA-sequencing of 465 lymphoblastoid cell lines from the 1000 Genomes	RNA-sequencing of 465 lymphoblastoid cell lines from the 1000 Genomes	Hematopoietic cells	Lymphoblasts		TSI	92.62		1		0
ERP001942	ERS185082	ERX179533	ERR204993	ILLUMINA	Illumina HiSeq 2000	PAIRED	31226185	2012-12-04	RNA-sequencing of 465 lymphoblastoid cell lines from the 1000 Genomes	Illumina HiSeq 2000 paired end sequencing; RNA-sequencing of 465 lymphoblastoid cell lines from the 1000 Genomes	RNA-sequencing of 465 lymphoblastoid cell lines from the 1000 Genomes	Hematopoietic cells	Lymphoblasts	Male	TSI	90.9		1		0
ERP001942	ERS185083	ERX162832	ERR188236	ILLUMINA	Illumina HiSeq 2000	PAIRED	28763193	2012-11-06	RNA-sequencing of 465 lymphoblastoid cell lines from the 1000 Genomes	Illumina HiSeq 2000 paired end sequencing; RNA-sequencing of 465 lymphoblastoid cell lines from the 1000 Genomes	RNA-sequencing of 465 lymphoblastoid cell lines from the 1000 Genomes	Hematopoietic cells	Lymphoblasts	Female	GBR	93.54		1		1
ERP001942	ERS185084	ERX162942	ERR188215	ILLUMINA	Illumina HiSeq 2000	PAIRED	36048237	2012-11-06	RNA-sequencing of 465 lymphoblastoid cell lines from the 1000 Genomes	Illumina HiSeq 2000 paired end sequencing; RNA-sequencing of 465 lymphoblastoid cell lines from the 1000 Genomes	RNA-sequencing of 465 lymphoblastoid cell lines from the 1000 Genomes	Hematopoietic cells	Lymphoblasts	Female	FIN	90.99		1		1
ERP001942	ERS185085	ERX162715	ERR188307	ILLUMINA	Illumina HiSeq 2000	PAIRED	23258231	2012-11-06	RNA-sequencing of 465 lymphoblastoid cell lines from the 1000 Genomes	Illumina HiSeq 2000 paired end sequencing; RNA-sequencing of 465 lymphoblastoid cell lines from the 1000 Genomes	RNA-sequencing of 465 lymphoblastoid cell lines from the 1000 Genomes	Hematopoietic cells	Lymphoblasts	Male	GBR	92.04		1		1
ERP001942	ERS185086	ERX163115	ERR188206	ILLUMINA	Illumina HiSeq 2000	PAIRED	22341838	2012-11-06	RNA-sequencing of 465 lymphoblastoid cell lines from the 1000 Genomes	Illumina HiSeq 2000 paired end sequencing; RNA-sequencing of 465 lymphoblastoid cell lines from the 1000 Genomes	RNA-sequencing of 465 lymphoblastoid cell lines from the 1000 Genomes	Hematopoietic cells	Lymphoblasts	Female	GBR	91.92		1		1
ERP001942	ERS185087	ERX162902	ERR188184	ILLUMINA	Illumina HiSeq 2000	PAIRED	45803948	2012-11-06	RNA-sequencing of 465 lymphoblastoid cell lines from the 1000 Genomes	Illumina HiSeq 2000 paired end sequencing; RNA-sequencing of 465 lymphoblastoid cell lines from the 1000 Genomes	RNA-sequencing of 465 lymphoblastoid cell lines from the 1000 Genomes	Hematopoietic cells	Lymphoblasts	Female	YRI	92.33		1		1
ERP001942	ERS185088	ERX179591	ERR204903	ILLUMINA	Illumina HiSeq 2000	PAIRED	18108785	2012-12-04	RNA-sequencing of 465 lymphoblastoid cell lines from the 1000 Genomes	Illumina HiSeq 2000 paired end sequencing; RNA-sequencing of 465 lymphoblastoid cell lines from the 1000 Genomes	RNA-sequencing of 465 lymphoblastoid cell lines from the 1000 Genomes	Hematopoietic cells	Lymphoblasts		YRI	90.92		1		1
ERP001942	ERS185088	ERX163070	ERR188269	ILLUMINA	Illumina HiSeq 2000	PAIRED	41307683	2012-11-06	RNA-sequencing of 465 lymphoblastoid cell lines from the 1000 Genomes	Illumina HiSeq 2000 paired end sequencing; RNA-sequencing of 465 lymphoblastoid cell lines from the 1000 Genomes	RNA-sequencing of 465 lymphoblastoid cell lines from the 1000 Genomes	Hematopoietic cells	Lymphoblasts	Female	YRI	92.4		1		0
ERP001942	ERS185089	ERX163157	ERR188248	ILLUMINA	Illumina HiSeq 2000	PAIRED	29209695	2012-11-06	RNA-sequencing of 465 lymphoblastoid cell lines from the 1000 Genomes	Illumina HiSeq 2000 paired end sequencing; RNA-sequencing of 465 lymphoblastoid cell lines from the 1000 Genomes	RNA-sequencing of 465 lymphoblastoid cell lines from the 1000 Genomes	Hematopoietic cells	Lymphoblasts	Female	FIN	92.68		1		1
ERP001942	ERS185090	ERX163124	ERR188332	ILLUMINA	Illumina HiSeq 2000	PAIRED	30424485	2012-11-06	RNA-sequencing of 465 lymphoblastoid cell lines from the 1000 Genomes	Illumina HiSeq 2000 paired end sequencing; RNA-sequencing of 465 lymphoblastoid cell lines from the 1000 Genomes	RNA-sequencing of 465 lymphoblastoid cell lines from the 1000 Genomes	Hematopoietic cells	Lymphoblasts	Female	GBR	88.42		1		1
ERP001942	ERS185091	ERX162894	ERR188041	ILLUMINA	Illumina HiSeq 2000	PAIRED	39810873	2012-11-06	RNA-sequencing of 465 lymphoblastoid cell lines from the 1000 Genomes	Illumina HiSeq 2000 paired end sequencing; RNA-sequencing of 465 lymphoblastoid cell lines from the 1000 Genomes	RNA-sequencing of 465 lymphoblastoid cell lines from the 1000 Genomes	Hematopoietic cells	Lymphoblasts	Male	GBR	92.9		1		1
ERP001942	ERS185092	ERX179516	ERR204841	ILLUMINA	Illumina HiSeq 2000	PAIRED	19781233	2012-12-04	RNA-sequencing of 465 lymphoblastoid cell lines from the 1000 Genomes	Illumina HiSeq 2000 paired end sequencing; RNA-sequencing of 465 lymphoblastoid cell lines from the 1000 Genomes	RNA-sequencing of 465 lymphoblastoid cell lines from the 1000 Genomes	Hematopoietic cells	Lymphoblasts		CEU	90.89		1		1
ERP001942	ERS185092	ERX162736	ERR188301	ILLUMINA	Illumina HiSeq 2000	PAIRED	42497882	2012-11-06	RNA-sequencing of 465 lymphoblastoid cell lines from the 1000 Genomes	Illumina HiSeq 2000 paired end sequencing; RNA-sequencing of 465 lymphoblastoid cell lines from the 1000 Genomes	RNA-sequencing of 465 lymphoblastoid cell lines from the 1000 Genomes	Hematopoietic cells	Lymphoblasts	Male	CEU	92.7		1		0
ERP001942	ERS185093	ERX179586	ERR204997	ILLUMINA	Illumina HiSeq 2000	PAIRED	18662618	2012-12-04	RNA-sequencing of 465 lymphoblastoid cell lines from the 1000 Genomes	Illumina HiSeq 2000 paired end sequencing; RNA-sequencing of 465 lymphoblastoid cell lines from the 1000 Genomes	RNA-sequencing of 465 lymphoblastoid cell lines from the 1000 Genomes	Hematopoietic cells	Lymphoblasts		YRI	90.52		1		1
ERP001942	ERS185093	ERX162813	ERR188322	ILLUMINA	Illumina HiSeq 2000	PAIRED	28704909	2012-11-06	RNA-sequencing of 465 lymphoblastoid cell lines from the 1000 Genomes	Illumina HiSeq 2000 paired end sequencing; RNA-sequencing of 465 lymphoblastoid cell lines from the 1000 Genomes	RNA-sequencing of 465 lymphoblastoid cell lines from the 1000 Genomes	Hematopoietic cells	Lymphoblasts	Female	YRI	93.22		1		0
ERP001942	ERS185094	ERX162818	ERR188337	ILLUMINA	Illumina HiSeq 2000	PAIRED	36794516	2012-11-06	RNA-sequencing of 465 lymphoblastoid cell lines from the 1000 Genomes	Illumina HiSeq 2000 paired end sequencing; RNA-sequencing of 465 lymphoblastoid cell lines from the 1000 Genomes	RNA-sequencing of 465 lymphoblastoid cell lines from the 1000 Genomes	Hematopoietic cells	Lymphoblasts	Female	GBR	92.8		1		1
ERP001942	ERS185095	ERX163084	ERR188360	ILLUMINA	Illumina HiSeq 2000	PAIRED	32822820	2012-11-06	RNA-sequencing of 465 lymphoblastoid cell lines from the 1000 Genomes	Illumina HiSeq 2000 paired end sequencing; RNA-sequencing of 465 lymphoblastoid cell lines from the 1000 Genomes	RNA-sequencing of 465 lymphoblastoid cell lines from the 1000 Genomes	Hematopoietic cells	Lymphoblasts	Male	TSI	92.87		1		1
ERP001942	ERS185096	ERX179681	ERR205001	ILLUMINA	Illumina HiSeq 2000	PAIRED	19820576	2012-12-04	RNA-sequencing of 465 lymphoblastoid cell lines from the 1000 Genomes	Illumina HiSeq 2000 paired end sequencing; RNA-sequencing of 465 lymphoblastoid cell lines from the 1000 Genomes	RNA-sequencing of 465 lymphoblastoid cell lines from the 1000 Genomes	Hematopoietic cells	Lymphoblasts		CEU	87.77		1		1
ERP001942	ERS185096	ERX163162	ERR188062	ILLUMINA	Illumina HiSeq 2000	PAIRED	22781564	2012-11-06	RNA-sequencing of 465 lymphoblastoid cell lines from the 1000 Genomes	Illumina HiSeq 2000 paired end sequencing; RNA-sequencing of 465 lymphoblastoid cell lines from the 1000 Genomes	RNA-sequencing of 465 lymphoblastoid cell lines from the 1000 Genomes	Hematopoietic cells	Lymphoblasts	Male	CEU	92.17		1		0
ERP001942	ERS185097	ERX162821	ERR188435	ILLUMINA	Illumina HiSeq 2000	PAIRED	24357956	2012-11-06	RNA-sequencing of 465 lymphoblastoid cell lines from the 1000 Genomes	Illumina HiSeq 2000 paired end sequencing; RNA-sequencing of 465 lymphoblastoid cell lines from the 1000 Genomes	RNA-sequencing of 465 lymphoblastoid cell lines from the 1000 Genomes	Hematopoietic cells	Lymphoblasts		CEU	92.19		1		1
ERP001942	ERS185097	ERX179704	ERR204992	ILLUMINA	Illumina HiSeq 2000	PAIRED	20193177	2012-12-04	RNA-sequencing of 465 lymphoblastoid cell lines from the 1000 Genomes	Illumina HiSeq 2000 paired end sequencing; RNA-sequencing of 465 lymphoblastoid cell lines from the 1000 Genomes	RNA-sequencing of 465 lymphoblastoid cell lines from the 1000 Genomes	Hematopoietic cells	Lymphoblasts	Female	CEU	90.52		1		0
ERP001942	ERS185098	ERX163148	ERR188038	ILLUMINA	Illumina HiSeq 2000	PAIRED	28570957	2012-11-06	RNA-sequencing of 465 lymphoblastoid cell lines from the 1000 Genomes	Illumina HiSeq 2000 paired end sequencing; RNA-sequencing of 465 lymphoblastoid cell lines from the 1000 Genomes	RNA-sequencing of 465 lymphoblastoid cell lines from the 1000 Genomes	Hematopoietic cells	Lymphoblasts	Male	FIN	80.81		1		1
ERP001942	ERS185099	ERX163068	ERR188059	ILLUMINA	Illumina HiSeq 2000	PAIRED	28713348	2012-11-06	RNA-sequencing of 465 lymphoblastoid cell lines from the 1000 Genomes	Illumina HiSeq 2000 paired end sequencing; RNA-sequencing of 465 lymphoblastoid cell lines from the 1000 Genomes	RNA-sequencing of 465 lymphoblastoid cell lines from the 1000 Genomes	Hematopoietic cells	Lymphoblasts	Female	GBR	82.27		1		1
ERP001942	ERS185100	ERX179685	ERR204996	ILLUMINA	Illumina HiSeq 2000	PAIRED	13494386	2012-12-04	RNA-sequencing of 465 lymphoblastoid cell lines from the 1000 Genomes	Illumina HiSeq 2000 paired end sequencing; RNA-sequencing of 465 lymphoblastoid cell lines from the 1000 Genomes	RNA-sequencing of 465 lymphoblastoid cell lines from the 1000 Genomes	Hematopoietic cells	Lymphoblasts		YRI	92.14		1		1
ERP001942	ERS185100	ERX163036	ERR188097	ILLUMINA	Illumina HiSeq 2000	PAIRED	53793587	2012-11-06	RNA-sequencing of 465 lymphoblastoid cell lines from the 1000 Genomes	Illumina HiSeq 2000 paired end sequencing; RNA-sequencing of 465 lymphoblastoid cell lines from the 1000 Genomes	RNA-sequencing of 465 lymphoblastoid cell lines from the 1000 Genomes	Hematopoietic cells	Lymphoblasts	Female	YRI	90.36		1		0
ERP001942	ERS185101	ERX179676	ERR204889	ILLUMINA	Illumina HiSeq 2000	PAIRED	16264830	2012-12-04	RNA-sequencing of 465 lymphoblastoid cell lines from the 1000 Genomes	Illumina HiSeq 2000 paired end sequencing; RNA-sequencing of 465 lymphoblastoid cell lines from the 1000 Genomes	RNA-sequencing of 465 lymphoblastoid cell lines from the 1000 Genomes	Hematopoietic cells	Lymphoblasts		YRI	90.85		1		1
ERP001942	ERS185101	ERX162868	ERR188409	ILLUMINA	Illumina HiSeq 2000	PAIRED	31415733	2012-11-06	RNA-sequencing of 465 lymphoblastoid cell lines from the 1000 Genomes	Illumina HiSeq 2000 paired end sequencing; RNA-sequencing of 465 lymphoblastoid cell lines from the 1000 Genomes	RNA-sequencing of 465 lymphoblastoid cell lines from the 1000 Genomes	Hematopoietic cells	Lymphoblasts	Male	YRI	92.74		1		0
ERP001942	ERS185102	ERX162899	ERR188438	ILLUMINA	Illumina HiSeq 2000	PAIRED	18654323	2012-11-06	RNA-sequencing of 465 lymphoblastoid cell lines from the 1000 Genomes	Illumina HiSeq 2000 paired end sequencing; RNA-sequencing of 465 lymphoblastoid cell lines from the 1000 Genomes	RNA-sequencing of 465 lymphoblastoid cell lines from the 1000 Genomes	Hematopoietic cells	Lymphoblasts		CEU	91.44		1		1
ERP001942	ERS185102	ERX179532	ERR204895	ILLUMINA	Illumina HiSeq 2000	PAIRED	14781733	2012-12-04	RNA-sequencing of 465 lymphoblastoid cell lines from the 1000 Genomes	Illumina HiSeq 2000 paired end sequencing; RNA-sequencing of 465 lymphoblastoid cell lines from the 1000 Genomes	RNA-sequencing of 465 lymphoblastoid cell lines from the 1000 Genomes	Hematopoietic cells	Lymphoblasts	Male	CEU	91.61		1		0
ERP001942	ERS185103	ERX162912	ERR188022	ILLUMINA	Illumina HiSeq 2000	PAIRED	22323866	2012-11-06	RNA-sequencing of 465 lymphoblastoid cell lines from the 1000 Genomes	Illumina HiSeq 2000 paired end sequencing; RNA-sequencing of 465 lymphoblastoid cell lines from the 1000 Genomes	RNA-sequencing of 465 lymphoblastoid cell lines from the 1000 Genomes	Hematopoietic cells	Lymphoblasts	Male	CEU	91.93		1		1
ERP001942	ERS185104	ERX162929	ERR188270	ILLUMINA	Illumina HiSeq 2000	PAIRED	34790998	2012-11-06	RNA-sequencing of 465 lymphoblastoid cell lines from the 1000 Genomes	Illumina HiSeq 2000 paired end sequencing; RNA-sequencing of 465 lymphoblastoid cell lines from the 1000 Genomes	RNA-sequencing of 465 lymphoblastoid cell lines from the 1000 Genomes	Hematopoietic cells	Lymphoblasts	Male	FIN	91.33		1		1
ERP001942	ERS185105	ERX162936	ERR188370	ILLUMINA	Illumina HiSeq 2000	PAIRED	37259475	2012-11-06	RNA-sequencing of 465 lymphoblastoid cell lines from the 1000 Genomes	Illumina HiSeq 2000 paired end sequencing; RNA-sequencing of 465 lymphoblastoid cell lines from the 1000 Genomes	RNA-sequencing of 465 lymphoblastoid cell lines from the 1000 Genomes	Hematopoietic cells	Lymphoblasts	Female	GBR	92.72		1		1
ERP001942	ERS185106	ERX162850	ERR188238	ILLUMINA	Illumina HiSeq 2000	PAIRED	26300321	2012-11-06	RNA-sequencing of 465 lymphoblastoid cell lines from the 1000 Genomes	Illumina HiSeq 2000 paired end sequencing; RNA-sequencing of 465 lymphoblastoid cell lines from the 1000 Genomes	RNA-sequencing of 465 lymphoblastoid cell lines from the 1000 Genomes	Hematopoietic cells	Lymphoblasts	Female	FIN	91.95		1		1
ERP001942	ERS185107	ERX179702	ERR204900	ILLUMINA	Illumina HiSeq 2000	PAIRED	16029877	2012-12-04	RNA-sequencing of 465 lymphoblastoid cell lines from the 1000 Genomes	Illumina HiSeq 2000 paired end sequencing; RNA-sequencing of 465 lymphoblastoid cell lines from the 1000 Genomes	RNA-sequencing of 465 lymphoblastoid cell lines from the 1000 Genomes	Hematopoietic cells	Lymphoblasts		CEU	91.15		1		1
ERP001942	ERS185107	ERX162820	ERR188433	ILLUMINA	Illumina HiSeq 2000	PAIRED	19552416	2012-11-06	RNA-sequencing of 465 lymphoblastoid cell lines from the 1000 Genomes	Illumina HiSeq 2000 paired end sequencing; RNA-sequencing of 465 lymphoblastoid cell lines from the 1000 Genomes	RNA-sequencing of 465 lymphoblastoid cell lines from the 1000 Genomes	Hematopoietic cells	Lymphoblasts	Male	CEU	91.64		1		0
ERP001942	ERS185108	ERX179556	ERR204862	ILLUMINA	Illumina HiSeq 2000	PAIRED	15980400	2012-12-04	RNA-sequencing of 465 lymphoblastoid cell lines from the 1000 Genomes	Illumina HiSeq 2000 paired end sequencing; RNA-sequencing of 465 lymphoblastoid cell lines from the 1000 Genomes	RNA-sequencing of 465 lymphoblastoid cell lines from the 1000 Genomes	Hematopoietic cells	Lymphoblasts		TSI	88.38		1		1
ERP001942	ERS185108	ERX163165	ERR188345	ILLUMINA	Illumina HiSeq 2000	PAIRED	29390317	2012-11-06	RNA-sequencing of 465 lymphoblastoid cell lines from the 1000 Genomes	Illumina HiSeq 2000 paired end sequencing; RNA-sequencing of 465 lymphoblastoid cell lines from the 1000 Genomes	RNA-sequencing of 465 lymphoblastoid cell lines from the 1000 Genomes	Hematopoietic cells	Lymphoblasts	Female	TSI	91.52		1		0
ERP001942	ERS185109	ERX162807	ERR188058	ILLUMINA	Illumina HiSeq 2000	PAIRED	27556538	2012-11-06	RNA-sequencing of 465 lymphoblastoid cell lines from the 1000 Genomes	Illumina HiSeq 2000 paired end sequencing; RNA-sequencing of 465 lymphoblastoid cell lines from the 1000 Genomes	RNA-sequencing of 465 lymphoblastoid cell lines from the 1000 Genomes	Hematopoietic cells	Lymphoblasts	Male	CEU	93.26		1		1
ERP001942	ERS185110	ERX163163	ERR188319	ILLUMINA	Illumina HiSeq 2000	PAIRED	28614625	2012-11-06	RNA-sequencing of 465 lymphoblastoid cell lines from the 1000 Genomes	Illumina HiSeq 2000 paired end sequencing; RNA-sequencing of 465 lymphoblastoid cell lines from the 1000 Genomes	RNA-sequencing of 465 lymphoblastoid cell lines from the 1000 Genomes	Hematopoietic cells	Lymphoblasts	Female	CEU	90.03		1		1
ERP001942	ERS185111	ERX162892	ERR188073	ILLUMINA	Illumina HiSeq 2000	PAIRED	29682722	2012-11-06	RNA-sequencing of 465 lymphoblastoid cell lines from the 1000 Genomes	Illumina HiSeq 2000 paired end sequencing; RNA-sequencing of 465 lymphoblastoid cell lines from the 1000 Genomes	RNA-sequencing of 465 lymphoblastoid cell lines from the 1000 Genomes	Hematopoietic cells	Lymphoblasts	Male	GBR	89.87		1		1
ERP001942	ERS185112	ERX163048	ERR188094	ILLUMINA	Illumina HiSeq 2000	PAIRED	17981977	2012-11-06	RNA-sequencing of 465 lymphoblastoid cell lines from the 1000 Genomes	Illumina HiSeq 2000 paired end sequencing; RNA-sequencing of 465 lymphoblastoid cell lines from the 1000 Genomes	RNA-sequencing of 465 lymphoblastoid cell lines from the 1000 Genomes	Hematopoietic cells	Lymphoblasts	Male	TSI	91.3		1		1
ERP001942	ERS185113	ERX163051	ERR188286	ILLUMINA	Illumina HiSeq 2000	PAIRED	17452870	2012-11-06	RNA-sequencing of 465 lymphoblastoid cell lines from the 1000 Genomes	Illumina HiSeq 2000 paired end sequencing; RNA-sequencing of 465 lymphoblastoid cell lines from the 1000 Genomes	RNA-sequencing of 465 lymphoblastoid cell lines from the 1000 Genomes	Hematopoietic cells	Lymphoblasts	Male	TSI	93.4		1		1
ERP001942	ERS185114	ERX163002	ERR188106	ILLUMINA	Illumina HiSeq 2000	PAIRED	25969660	2012-11-06	RNA-sequencing of 465 lymphoblastoid cell lines from the 1000 Genomes	Illumina HiSeq 2000 paired end sequencing; RNA-sequencing of 465 lymphoblastoid cell lines from the 1000 Genomes	RNA-sequencing of 465 lymphoblastoid cell lines from the 1000 Genomes	Hematopoietic cells	Lymphoblasts	Female	GBR	93.24		1		1
ERP001942	ERS185115	ERX163064	ERR188189	ILLUMINA	Illumina HiSeq 2000	PAIRED	27039908	2012-11-06	RNA-sequencing of 465 lymphoblastoid cell lines from the 1000 Genomes	Illumina HiSeq 2000 paired end sequencing; RNA-sequencing of 465 lymphoblastoid cell lines from the 1000 Genomes	RNA-sequencing of 465 lymphoblastoid cell lines from the 1000 Genomes	Hematopoietic cells	Lymphoblasts		GBR	92.18		1		1
ERP001942	ERS185115	ERX179537	ERR204984	ILLUMINA	Illumina HiSeq 2000	PAIRED	25348179	2012-12-04	RNA-sequencing of 465 lymphoblastoid cell lines from the 1000 Genomes	Illumina HiSeq 2000 paired end sequencing; RNA-sequencing of 465 lymphoblastoid cell lines from the 1000 Genomes	RNA-sequencing of 465 lymphoblastoid cell lines from the 1000 Genomes	Hematopoietic cells	Lymphoblasts	Female	GBR	91.01		1		0
ERP001942	ERS185116	ERX162896	ERR188208	ILLUMINA	Illumina HiSeq 2000	PAIRED	15472817	2012-11-06	RNA-sequencing of 465 lymphoblastoid cell lines from the 1000 Genomes	Illumina HiSeq 2000 paired end sequencing; RNA-sequencing of 465 lymphoblastoid cell lines from the 1000 Genomes	RNA-sequencing of 465 lymphoblastoid cell lines from the 1000 Genomes	Hematopoietic cells	Lymphoblasts		TSI	91.79		1		1
ERP001942	ERS185116	ERX179618	ERR204911	ILLUMINA	Illumina HiSeq 2000	PAIRED	11816694	2012-12-04	RNA-sequencing of 465 lymphoblastoid cell lines from the 1000 Genomes	Illumina HiSeq 2000 paired end sequencing; RNA-sequencing of 465 lymphoblastoid cell lines from the 1000 Genomes	RNA-sequencing of 465 lymphoblastoid cell lines from the 1000 Genomes	Hematopoietic cells	Lymphoblasts	Male	TSI	89.58		1		0
ERP001942	ERS185117	ERX179635	ERR204833	ILLUMINA	Illumina HiSeq 2000	PAIRED	11804188	2012-12-04	RNA-sequencing of 465 lymphoblastoid cell lines from the 1000 Genomes	Illumina HiSeq 2000 paired end sequencing; RNA-sequencing of 465 lymphoblastoid cell lines from the 1000 Genomes	RNA-sequencing of 465 lymphoblastoid cell lines from the 1000 Genomes	Hematopoietic cells	Lymphoblasts		CEU	84.52		1		1
ERP001942	ERS185117	ERX162861	ERR188216	ILLUMINA	Illumina HiSeq 2000	PAIRED	34999105	2012-11-06	RNA-sequencing of 465 lymphoblastoid cell lines from the 1000 Genomes	Illumina HiSeq 2000 paired end sequencing; RNA-sequencing of 465 lymphoblastoid cell lines from the 1000 Genomes	RNA-sequencing of 465 lymphoblastoid cell lines from the 1000 Genomes	Hematopoietic cells	Lymphoblasts	Female	CEU	88.37		1		0
ERP001942	ERS185118	ERX162749	ERR188303	ILLUMINA	Illumina HiSeq 2000	PAIRED	35715596	2012-11-06	RNA-sequencing of 465 lymphoblastoid cell lines from the 1000 Genomes	Illumina HiSeq 2000 paired end sequencing; RNA-sequencing of 465 lymphoblastoid cell lines from the 1000 Genomes	RNA-sequencing of 465 lymphoblastoid cell lines from the 1000 Genomes	Hematopoietic cells	Lymphoblasts	Female	FIN	91.83		1		1
ERP001942	ERS185119	ERX162883	ERR188098	ILLUMINA	Illumina HiSeq 2000	PAIRED	24983949	2012-11-06	RNA-sequencing of 465 lymphoblastoid cell lines from the 1000 Genomes	Illumina HiSeq 2000 paired end sequencing; RNA-sequencing of 465 lymphoblastoid cell lines from the 1000 Genomes	RNA-sequencing of 465 lymphoblastoid cell lines from the 1000 Genomes	Hematopoietic cells	Lymphoblasts	Female	FIN	91.46		1		1
ERP001942	ERS185120	ERX162911	ERR188126	ILLUMINA	Illumina HiSeq 2000	PAIRED	29389052	2012-11-06	RNA-sequencing of 465 lymphoblastoid cell lines from the 1000 Genomes	Illumina HiSeq 2000 paired end sequencing; RNA-sequencing of 465 lymphoblastoid cell lines from the 1000 Genomes	RNA-sequencing of 465 lymphoblastoid cell lines from the 1000 Genomes	Hematopoietic cells	Lymphoblasts	Female	TSI	91.81		1		1
ERP001942	ERS185121	ERX162950	ERR188179	ILLUMINA	Illumina HiSeq 2000	PAIRED	21041436	2012-11-06	RNA-sequencing of 465 lymphoblastoid cell lines from the 1000 Genomes	Illumina HiSeq 2000 paired end sequencing; RNA-sequencing of 465 lymphoblastoid cell lines from the 1000 Genomes	RNA-sequencing of 465 lymphoblastoid cell lines from the 1000 Genomes	Hematopoietic cells	Lymphoblasts	Female	TSI	88.67		1		1
ERP001942	ERS185122	ERX163045	ERR188264	ILLUMINA	Illumina HiSeq 2000	PAIRED	31956621	2012-11-06	RNA-sequencing of 465 lymphoblastoid cell lines from the 1000 Genomes	Illumina HiSeq 2000 paired end sequencing; RNA-sequencing of 465 lymphoblastoid cell lines from the 1000 Genomes	RNA-sequencing of 465 lymphoblastoid cell lines from the 1000 Genomes	Hematopoietic cells	Lymphoblasts	Female	FIN	91.56		1		1
ERP001942	ERS185123	ERX162893	ERR188200	ILLUMINA	Illumina HiSeq 2000	PAIRED	24016795	2012-11-06	RNA-sequencing of 465 lymphoblastoid cell lines from the 1000 Genomes	Illumina HiSeq 2000 paired end sequencing; RNA-sequencing of 465 lymphoblastoid cell lines from the 1000 Genomes	RNA-sequencing of 465 lymphoblastoid cell lines from the 1000 Genomes	Hematopoietic cells	Lymphoblasts	Male	YRI	91.65		1		1
ERP001942	ERS185124	ERX163144	ERR188060	ILLUMINA	Illumina HiSeq 2000	PAIRED	15228889	2012-11-06	RNA-sequencing of 465 lymphoblastoid cell lines from the 1000 Genomes	Illumina HiSeq 2000 paired end sequencing; RNA-sequencing of 465 lymphoblastoid cell lines from the 1000 Genomes	RNA-sequencing of 465 lymphoblastoid cell lines from the 1000 Genomes	Hematopoietic cells	Lymphoblasts		YRI	84.46		1		1
ERP001942	ERS185124	ERX179656	ERR204835	ILLUMINA	Illumina HiSeq 2000	PAIRED	12971115	2012-12-04	RNA-sequencing of 465 lymphoblastoid cell lines from the 1000 Genomes	Illumina HiSeq 2000 paired end sequencing; RNA-sequencing of 465 lymphoblastoid cell lines from the 1000 Genomes	RNA-sequencing of 465 lymphoblastoid cell lines from the 1000 Genomes	Hematopoietic cells	Lymphoblasts	Female	YRI	89.46		1		0
ERP001942	ERS185125	ERX163043	ERR188052	ILLUMINA	Illumina HiSeq 2000	PAIRED	35431167	2012-11-06	RNA-sequencing of 465 lymphoblastoid cell lines from the 1000 Genomes	Illumina HiSeq 2000 paired end sequencing; RNA-sequencing of 465 lymphoblastoid cell lines from the 1000 Genomes	RNA-sequencing of 465 lymphoblastoid cell lines from the 1000 Genomes	Hematopoietic cells	Lymphoblasts	Female	TSI	91.36		1		1
ERP001942	ERS185126	ERX179679	ERR204944	ILLUMINA	Illumina HiSeq 2000	PAIRED	15925653	2012-12-04	RNA-sequencing of 465 lymphoblastoid cell lines from the 1000 Genomes	Illumina HiSeq 2000 paired end sequencing; RNA-sequencing of 465 lymphoblastoid cell lines from the 1000 Genomes	RNA-sequencing of 465 lymphoblastoid cell lines from the 1000 Genomes	Hematopoietic cells	Lymphoblasts		CEU	88.29		1		1
ERP001942	ERS185126	ERX162930	ERR188277	ILLUMINA	Illumina HiSeq 2000	PAIRED	30642086	2012-11-06	RNA-sequencing of 465 lymphoblastoid cell lines from the 1000 Genomes	Illumina HiSeq 2000 paired end sequencing; RNA-sequencing of 465 lymphoblastoid cell lines from the 1000 Genomes	RNA-sequencing of 465 lymphoblastoid cell lines from the 1000 Genomes	Hematopoietic cells	Lymphoblasts	Male	CEU	92.1		1		0
ERP001942	ERS185127	ERX163109	ERR188265	ILLUMINA	Illumina HiSeq 2000	PAIRED	32842174	2012-11-06	RNA-sequencing of 465 lymphoblastoid cell lines from the 1000 Genomes	Illumina HiSeq 2000 paired end sequencing; RNA-sequencing of 465 lymphoblastoid cell lines from the 1000 Genomes	RNA-sequencing of 465 lymphoblastoid cell lines from the 1000 Genomes	Hematopoietic cells	Lymphoblasts	Male	TSI	92.81		1		1
ERP001942	ERS185128	ERX179647	ERR204882	ILLUMINA	Illumina HiSeq 2000	PAIRED	21139891	2012-12-04	RNA-sequencing of 465 lymphoblastoid cell lines from the 1000 Genomes	Illumina HiSeq 2000 paired end sequencing; RNA-sequencing of 465 lymphoblastoid cell lines from the 1000 Genomes	RNA-sequencing of 465 lymphoblastoid cell lines from the 1000 Genomes	Hematopoietic cells	Lymphoblasts		GBR	91.87		1		1
ERP001942	ERS185128	ERX162743	ERR188428	ILLUMINA	Illumina HiSeq 2000	PAIRED	39687917	2012-11-06	RNA-sequencing of 465 lymphoblastoid cell lines from the 1000 Genomes	Illumina HiSeq 2000 paired end sequencing; RNA-sequencing of 465 lymphoblastoid cell lines from the 1000 Genomes	RNA-sequencing of 465 lymphoblastoid cell lines from the 1000 Genomes	Hematopoietic cells	Lymphoblasts	Female	GBR	76.25		1		0
ERP001942	ERS185129	ERX163015	ERR188055	ILLUMINA	Illumina HiSeq 2000	PAIRED	36073736	2012-11-06	RNA-sequencing of 465 lymphoblastoid cell lines from the 1000 Genomes	Illumina HiSeq 2000 paired end sequencing; RNA-sequencing of 465 lymphoblastoid cell lines from the 1000 Genomes	RNA-sequencing of 465 lymphoblastoid cell lines from the 1000 Genomes	Hematopoietic cells	Lymphoblasts	Male	YRI	89.72		1		1
ERP001942	ERS185130	ERX163057	ERR188102	ILLUMINA	Illumina HiSeq 2000	PAIRED	33800613	2012-11-06	RNA-sequencing of 465 lymphoblastoid cell lines from the 1000 Genomes	Illumina HiSeq 2000 paired end sequencing; RNA-sequencing of 465 lymphoblastoid cell lines from the 1000 Genomes	RNA-sequencing of 465 lymphoblastoid cell lines from the 1000 Genomes	Hematopoietic cells	Lymphoblasts	Female	FIN	91.4		1		1
ERP001942	ERS185131	ERX179552	ERR204962	ILLUMINA	Illumina HiSeq 2000	PAIRED	13120579	2012-12-04	RNA-sequencing of 465 lymphoblastoid cell lines from the 1000 Genomes	Illumina HiSeq 2000 paired end sequencing; RNA-sequencing of 465 lymphoblastoid cell lines from the 1000 Genomes	RNA-sequencing of 465 lymphoblastoid cell lines from the 1000 Genomes	Hematopoietic cells	Lymphoblasts		CEU	85		1		1
ERP001942	ERS185131	ERX163126	ERR188291	ILLUMINA	Illumina HiSeq 2000	PAIRED	25901701	2012-11-06	RNA-sequencing of 465 lymphoblastoid cell lines from the 1000 Genomes	Illumina HiSeq 2000 paired end sequencing; RNA-sequencing of 465 lymphoblastoid cell lines from the 1000 Genomes	RNA-sequencing of 465 lymphoblastoid cell lines from the 1000 Genomes	Hematopoietic cells	Lymphoblasts	Female	CEU	92.41		1		0
ERP001942	ERS185132	ERX162775	ERR188147	ILLUMINA	Illumina HiSeq 2000	PAIRED	27138370	2012-11-06	RNA-sequencing of 465 lymphoblastoid cell lines from the 1000 Genomes	Illumina HiSeq 2000 paired end sequencing; RNA-sequencing of 465 lymphoblastoid cell lines from the 1000 Genomes	RNA-sequencing of 465 lymphoblastoid cell lines from the 1000 Genomes	Hematopoietic cells	Lymphoblasts	Female	TSI	92.9		1		1
ERP001942	ERS185133	ERX162996	ERR188171	ILLUMINA	Illumina HiSeq 2000	PAIRED	30399665	2012-11-06	RNA-sequencing of 465 lymphoblastoid cell lines from the 1000 Genomes	Illumina HiSeq 2000 paired end sequencing; RNA-sequencing of 465 lymphoblastoid cell lines from the 1000 Genomes	RNA-sequencing of 465 lymphoblastoid cell lines from the 1000 Genomes	Hematopoietic cells	Lymphoblasts	Male	TSI	93.86		1		1
ERP001942	ERS185134	ERX179658	ERR205008	ILLUMINA	Illumina HiSeq 2000	PAIRED	19052054	2012-12-04	RNA-sequencing of 465 lymphoblastoid cell lines from the 1000 Genomes	Illumina HiSeq 2000 paired end sequencing; RNA-sequencing of 465 lymphoblastoid cell lines from the 1000 Genomes	RNA-sequencing of 465 lymphoblastoid cell lines from the 1000 Genomes	Hematopoietic cells	Lymphoblasts		TSI	88.11		1		1
ERP001942	ERS185134	ERX163170	ERR188334	ILLUMINA	Illumina HiSeq 2000	PAIRED	26887497	2012-11-06	RNA-sequencing of 465 lymphoblastoid cell lines from the 1000 Genomes	Illumina HiSeq 2000 paired end sequencing; RNA-sequencing of 465 lymphoblastoid cell lines from the 1000 Genomes	RNA-sequencing of 465 lymphoblastoid cell lines from the 1000 Genomes	Hematopoietic cells	Lymphoblasts	Male	TSI	92.45		1		0
ERP001942	ERS185135	ERX163034	ERR188149	ILLUMINA	Illumina HiSeq 2000	PAIRED	26648092	2012-11-06	RNA-sequencing of 465 lymphoblastoid cell lines from the 1000 Genomes	Illumina HiSeq 2000 paired end sequencing; RNA-sequencing of 465 lymphoblastoid cell lines from the 1000 Genomes	RNA-sequencing of 465 lymphoblastoid cell lines from the 1000 Genomes	Hematopoietic cells	Lymphoblasts	Male	FIN	91.42		1		1
ERP001942	ERS185136	ERX179536	ERR205020	ILLUMINA	Illumina HiSeq 2000	PAIRED	17383987	2012-12-04	RNA-sequencing of 465 lymphoblastoid cell lines from the 1000 Genomes	Illumina HiSeq 2000 paired end sequencing; RNA-sequencing of 465 lymphoblastoid cell lines from the 1000 Genomes	RNA-sequencing of 465 lymphoblastoid cell lines from the 1000 Genomes	Hematopoietic cells	Lymphoblasts		YRI	89.07		1		1
ERP001942	ERS185136	ERX163140	ERR188174	ILLUMINA	Illumina HiSeq 2000	PAIRED	32796555	2012-11-06	RNA-sequencing of 465 lymphoblastoid cell lines from the 1000 Genomes	Illumina HiSeq 2000 paired end sequencing; RNA-sequencing of 465 lymphoblastoid cell lines from the 1000 Genomes	RNA-sequencing of 465 lymphoblastoid cell lines from the 1000 Genomes	Hematopoietic cells	Lymphoblasts	Male	YRI	91.59		1		0
ERP001942	ERS185137	ERX162971	ERR188224	ILLUMINA	Illumina HiSeq 2000	PAIRED	32023801	2012-11-06	RNA-sequencing of 465 lymphoblastoid cell lines from the 1000 Genomes	Illumina HiSeq 2000 paired end sequencing; RNA-sequencing of 465 lymphoblastoid cell lines from the 1000 Genomes	RNA-sequencing of 465 lymphoblastoid cell lines from the 1000 Genomes	Hematopoietic cells	Lymphoblasts	Male	TSI	91.55		1		1
ERP001942	ERS185138	ERX179558	ERR204967	ILLUMINA	Illumina HiSeq 2000	PAIRED	13739655	2012-12-04	RNA-sequencing of 465 lymphoblastoid cell lines from the 1000 Genomes	Illumina HiSeq 2000 paired end sequencing; RNA-sequencing of 465 lymphoblastoid cell lines from the 1000 Genomes	RNA-sequencing of 465 lymphoblastoid cell lines from the 1000 Genomes	Hematopoietic cells	Lymphoblasts		CEU	90.81		1		1
ERP001942	ERS185138	ERX162725	ERR188077	ILLUMINA	Illumina HiSeq 2000	PAIRED	42821701	2012-11-06	RNA-sequencing of 465 lymphoblastoid cell lines from the 1000 Genomes	Illumina HiSeq 2000 paired end sequencing; RNA-sequencing of 465 lymphoblastoid cell lines from the 1000 Genomes	RNA-sequencing of 465 lymphoblastoid cell lines from the 1000 Genomes	Hematopoietic cells	Lymphoblasts	Male	CEU	91.57		1		0
ERP001942	ERS185139	ERX163111	ERR188046	ILLUMINA	Illumina HiSeq 2000	PAIRED	30901407	2012-11-06	RNA-sequencing of 465 lymphoblastoid cell lines from the 1000 Genomes	Illumina HiSeq 2000 paired end sequencing; RNA-sequencing of 465 lymphoblastoid cell lines from the 1000 Genomes	RNA-sequencing of 465 lymphoblastoid cell lines from the 1000 Genomes	Hematopoietic cells	Lymphoblasts	Female	FIN	90.98		1		1
ERP001942	ERS185141	ERX179699	ERR204995	ILLUMINA	Illumina HiSeq 2000	PAIRED	16678122	2012-12-04	RNA-sequencing of 465 lymphoblastoid cell lines from the 1000 Genomes	Illumina HiSeq 2000 paired end sequencing; RNA-sequencing of 465 lymphoblastoid cell lines from the 1000 Genomes	RNA-sequencing of 465 lymphoblastoid cell lines from the 1000 Genomes	Hematopoietic cells	Lymphoblasts		YRI	88.83		1		1
ERP001942	ERS185141	ERX162908	ERR188037	ILLUMINA	Illumina HiSeq 2000	PAIRED	21437857	2012-11-06	RNA-sequencing of 465 lymphoblastoid cell lines from the 1000 Genomes	Illumina HiSeq 2000 paired end sequencing; RNA-sequencing of 465 lymphoblastoid cell lines from the 1000 Genomes	RNA-sequencing of 465 lymphoblastoid cell lines from the 1000 Genomes	Hematopoietic cells	Lymphoblasts	Male	YRI	92.51		1		0
ERP001942	ERS185142	ERX179590	ERR204907	ILLUMINA	Illumina HiSeq 2000	PAIRED	11267353	2012-12-04	RNA-sequencing of 465 lymphoblastoid cell lines from the 1000 Genomes	Illumina HiSeq 2000 paired end sequencing; RNA-sequencing of 465 lymphoblastoid cell lines from the 1000 Genomes	RNA-sequencing of 465 lymphoblastoid cell lines from the 1000 Genomes	Hematopoietic cells	Lymphoblasts		CEU	88.17		1		1
ERP001942	ERS185142	ERX162897	ERR188262	ILLUMINA	Illumina HiSeq 2000	PAIRED	26003653	2012-11-06	RNA-sequencing of 465 lymphoblastoid cell lines from the 1000 Genomes	Illumina HiSeq 2000 paired end sequencing; RNA-sequencing of 465 lymphoblastoid cell lines from the 1000 Genomes	RNA-sequencing of 465 lymphoblastoid cell lines from the 1000 Genomes	Hematopoietic cells	Lymphoblasts	Female	CEU	92		1		0
ERP001942	ERS185143	ERX179547	ERR204836	ILLUMINA	Illumina HiSeq 2000	PAIRED	11227947	2012-12-04	RNA-sequencing of 465 lymphoblastoid cell lines from the 1000 Genomes	Illumina HiSeq 2000 paired end sequencing; RNA-sequencing of 465 lymphoblastoid cell lines from the 1000 Genomes	RNA-sequencing of 465 lymphoblastoid cell lines from the 1000 Genomes	Hematopoietic cells	Lymphoblasts		CEU	90.6		1		1
ERP001942	ERS185143	ERX163103	ERR188420	ILLUMINA	Illumina HiSeq 2000	PAIRED	31833875	2012-11-06	RNA-sequencing of 465 lymphoblastoid cell lines from the 1000 Genomes	Illumina HiSeq 2000 paired end sequencing; RNA-sequencing of 465 lymphoblastoid cell lines from the 1000 Genomes	RNA-sequencing of 465 lymphoblastoid cell lines from the 1000 Genomes	Hematopoietic cells	Lymphoblasts	Female	CEU	92.39		1		0
ERP001942	ERS185144	ERX162843	ERR188114	ILLUMINA	Illumina HiSeq 2000	PAIRED	34761104	2012-11-06	RNA-sequencing of 465 lymphoblastoid cell lines from the 1000 Genomes	Illumina HiSeq 2000 paired end sequencing; RNA-sequencing of 465 lymphoblastoid cell lines from the 1000 Genomes	RNA-sequencing of 465 lymphoblastoid cell lines from the 1000 Genomes	Hematopoietic cells	Lymphoblasts	Male	TSI	91.24		1		1
ERP001942	ERS185145	ERX179507	ERR204923	ILLUMINA	Illumina HiSeq 2000	PAIRED	21512052	2012-12-04	RNA-sequencing of 465 lymphoblastoid cell lines from the 1000 Genomes	Illumina HiSeq 2000 paired end sequencing; RNA-sequencing of 465 lymphoblastoid cell lines from the 1000 Genomes	RNA-sequencing of 465 lymphoblastoid cell lines from the 1000 Genomes	Hematopoietic cells	Lymphoblasts		YRI	90.68		1		1
ERP001942	ERS185145	ERX162742	ERR188209	ILLUMINA	Illumina HiSeq 2000	PAIRED	28991685	2012-11-06	RNA-sequencing of 465 lymphoblastoid cell lines from the 1000 Genomes	Illumina HiSeq 2000 paired end sequencing; RNA-sequencing of 465 lymphoblastoid cell lines from the 1000 Genomes	RNA-sequencing of 465 lymphoblastoid cell lines from the 1000 Genomes	Hematopoietic cells	Lymphoblasts	Female	YRI	93.22		1		0
ERP001942	ERS185146	ERX162927	ERR188240	ILLUMINA	Illumina HiSeq 2000	PAIRED	24071820	2012-11-06	RNA-sequencing of 465 lymphoblastoid cell lines from the 1000 Genomes	Illumina HiSeq 2000 paired end sequencing; RNA-sequencing of 465 lymphoblastoid cell lines from the 1000 Genomes	RNA-sequencing of 465 lymphoblastoid cell lines from the 1000 Genomes	Hematopoietic cells	Lymphoblasts	Female	FIN	89.37		1		1
ERP001942	ERS185147	ERX162803	ERR188048	ILLUMINA	Illumina HiSeq 2000	PAIRED	33821339	2012-11-06	RNA-sequencing of 465 lymphoblastoid cell lines from the 1000 Genomes	Illumina HiSeq 2000 paired end sequencing; RNA-sequencing of 465 lymphoblastoid cell lines from the 1000 Genomes	RNA-sequencing of 465 lymphoblastoid cell lines from the 1000 Genomes	Hematopoietic cells	Lymphoblasts	Female	CEU	87.15		1		1
ERP001942	ERS185148	ERX179706	ERR205013	ILLUMINA	Illumina HiSeq 2000	PAIRED	20623152	2012-12-04	RNA-sequencing of 465 lymphoblastoid cell lines from the 1000 Genomes	Illumina HiSeq 2000 paired end sequencing; RNA-sequencing of 465 lymphoblastoid cell lines from the 1000 Genomes	RNA-sequencing of 465 lymphoblastoid cell lines from the 1000 Genomes	Hematopoietic cells	Lymphoblasts		YRI	75.38		1		1
ERP001942	ERS185148	ERX162802	ERR188375	ILLUMINA	Illumina HiSeq 2000	PAIRED	29120126	2012-11-06	RNA-sequencing of 465 lymphoblastoid cell lines from the 1000 Genomes	Illumina HiSeq 2000 paired end sequencing; RNA-sequencing of 465 lymphoblastoid cell lines from the 1000 Genomes	RNA-sequencing of 465 lymphoblastoid cell lines from the 1000 Genomes	Hematopoietic cells	Lymphoblasts	Female	YRI	91.83		1		0
ERP001942	ERS185149	ERX179700	ERR204822	ILLUMINA	Illumina HiSeq 2000	PAIRED	13724584	2012-12-04	RNA-sequencing of 465 lymphoblastoid cell lines from the 1000 Genomes	Illumina HiSeq 2000 paired end sequencing; RNA-sequencing of 465 lymphoblastoid cell lines from the 1000 Genomes	RNA-sequencing of 465 lymphoblastoid cell lines from the 1000 Genomes	Hematopoietic cells	Lymphoblasts		CEU	88.43		1		1
ERP001942	ERS185149	ERX162923	ERR188429	ILLUMINA	Illumina HiSeq 2000	PAIRED	40872996	2012-11-06	RNA-sequencing of 465 lymphoblastoid cell lines from the 1000 Genomes	Illumina HiSeq 2000 paired end sequencing; RNA-sequencing of 465 lymphoblastoid cell lines from the 1000 Genomes	RNA-sequencing of 465 lymphoblastoid cell lines from the 1000 Genomes	Hematopoietic cells	Lymphoblasts	Male	CEU	77.44		1		0
ERP001942	ERS185150	ERX163063	ERR188299	ILLUMINA	Illumina HiSeq 2000	PAIRED	30693949	2012-11-06	RNA-sequencing of 465 lymphoblastoid cell lines from the 1000 Genomes	Illumina HiSeq 2000 paired end sequencing; RNA-sequencing of 465 lymphoblastoid cell lines from the 1000 Genomes	RNA-sequencing of 465 lymphoblastoid cell lines from the 1000 Genomes	Hematopoietic cells	Lymphoblasts	Female	FIN	92.89		1		1
ERP001942	ERS185151	ERX163118	ERR188185	ILLUMINA	Illumina HiSeq 2000	PAIRED	32398855	2012-11-06	RNA-sequencing of 465 lymphoblastoid cell lines from the 1000 Genomes	Illumina HiSeq 2000 paired end sequencing; RNA-sequencing of 465 lymphoblastoid cell lines from the 1000 Genomes	RNA-sequencing of 465 lymphoblastoid cell lines from the 1000 Genomes	Hematopoietic cells	Lymphoblasts	Male	GBR	93.16		1		1
ERP001942	ERS185152	ERX179519	ERR204837	ILLUMINA	Illumina HiSeq 2000	PAIRED	12509206	2012-12-04	RNA-sequencing of 465 lymphoblastoid cell lines from the 1000 Genomes	Illumina HiSeq 2000 paired end sequencing; RNA-sequencing of 465 lymphoblastoid cell lines from the 1000 Genomes	RNA-sequencing of 465 lymphoblastoid cell lines from the 1000 Genomes	Hematopoietic cells	Lymphoblasts		YRI	89.36		1		1
ERP001942	ERS185152	ERX162792	ERR188306	ILLUMINA	Illumina HiSeq 2000	PAIRED	20222839	2012-11-06	RNA-sequencing of 465 lymphoblastoid cell lines from the 1000 Genomes	Illumina HiSeq 2000 paired end sequencing; RNA-sequencing of 465 lymphoblastoid cell lines from the 1000 Genomes	RNA-sequencing of 465 lymphoblastoid cell lines from the 1000 Genomes	Hematopoietic cells	Lymphoblasts	Male	YRI	92.56		1		0
ERP001942	ERS185153	ERX163013	ERR188325	ILLUMINA	Illumina HiSeq 2000	PAIRED	22136382	2012-11-06	RNA-sequencing of 465 lymphoblastoid cell lines from the 1000 Genomes	Illumina HiSeq 2000 paired end sequencing; RNA-sequencing of 465 lymphoblastoid cell lines from the 1000 Genomes	RNA-sequencing of 465 lymphoblastoid cell lines from the 1000 Genomes	Hematopoietic cells	Lymphoblasts	Male	CEU	87.72		1		1
ERP001942	ERS185154	ERX179637	ERR204867	ILLUMINA	Illumina HiSeq 2000	PAIRED	15548449	2012-12-04	RNA-sequencing of 465 lymphoblastoid cell lines from the 1000 Genomes	Illumina HiSeq 2000 paired end sequencing; RNA-sequencing of 465 lymphoblastoid cell lines from the 1000 Genomes	RNA-sequencing of 465 lymphoblastoid cell lines from the 1000 Genomes	Hematopoietic cells	Lymphoblasts		CEU	90.46		1		1
ERP001942	ERS185154	ERX162920	ERR188336	ILLUMINA	Illumina HiSeq 2000	PAIRED	23593321	2012-11-06	RNA-sequencing of 465 lymphoblastoid cell lines from the 1000 Genomes	Illumina HiSeq 2000 paired end sequencing; RNA-sequencing of 465 lymphoblastoid cell lines from the 1000 Genomes	RNA-sequencing of 465 lymphoblastoid cell lines from the 1000 Genomes	Hematopoietic cells	Lymphoblasts	Female	CEU	83.41		1		0
ERP001942	ERS185155	ERX162828	ERR188071	ILLUMINA	Illumina HiSeq 2000	PAIRED	20054899	2012-11-06	RNA-sequencing of 465 lymphoblastoid cell lines from the 1000 Genomes	Illumina HiSeq 2000 paired end sequencing; RNA-sequencing of 465 lymphoblastoid cell lines from the 1000 Genomes	RNA-sequencing of 465 lymphoblastoid cell lines from the 1000 Genomes	Hematopoietic cells	Lymphoblasts		GBR	93.12		1		1
ERP001942	ERS185155	ERX179624	ERR204826	ILLUMINA	Illumina HiSeq 2000	PAIRED	26997836	2012-12-04	RNA-sequencing of 465 lymphoblastoid cell lines from the 1000 Genomes	Illumina HiSeq 2000 paired end sequencing; RNA-sequencing of 465 lymphoblastoid cell lines from the 1000 Genomes	RNA-sequencing of 465 lymphoblastoid cell lines from the 1000 Genomes	Hematopoietic cells	Lymphoblasts	Male	GBR	91.05		1		0
ERP001942	ERS185156	ERX163042	ERR188382	ILLUMINA	Illumina HiSeq 2000	PAIRED	24281613	2012-11-06	RNA-sequencing of 465 lymphoblastoid cell lines from the 1000 Genomes	Illumina HiSeq 2000 paired end sequencing; RNA-sequencing of 465 lymphoblastoid cell lines from the 1000 Genomes	RNA-sequencing of 465 lymphoblastoid cell lines from the 1000 Genomes	Hematopoietic cells	Lymphoblasts	Male	TSI	90.65		1		1
ERP001942	ERS185157	ERX162951	ERR188263	ILLUMINA	Illumina HiSeq 2000	PAIRED	31951537	2012-11-06	RNA-sequencing of 465 lymphoblastoid cell lines from the 1000 Genomes	Illumina HiSeq 2000 paired end sequencing; RNA-sequencing of 465 lymphoblastoid cell lines from the 1000 Genomes	RNA-sequencing of 465 lymphoblastoid cell lines from the 1000 Genomes	Hematopoietic cells	Lymphoblasts	Female	FIN	91.62		1		1
ERP001942	ERS185158	ERX179594	ERR204957	ILLUMINA	Illumina HiSeq 2000	PAIRED	13210114	2012-12-04	RNA-sequencing of 465 lymphoblastoid cell lines from the 1000 Genomes	Illumina HiSeq 2000 paired end sequencing; RNA-sequencing of 465 lymphoblastoid cell lines from the 1000 Genomes	RNA-sequencing of 465 lymphoblastoid cell lines from the 1000 Genomes	Hematopoietic cells	Lymphoblasts		FIN	83.81		1		1
ERP001942	ERS185158	ERX162816	ERR188274	ILLUMINA	Illumina HiSeq 2000	PAIRED	22014319	2012-11-06	RNA-sequencing of 465 lymphoblastoid cell lines from the 1000 Genomes	Illumina HiSeq 2000 paired end sequencing; RNA-sequencing of 465 lymphoblastoid cell lines from the 1000 Genomes	RNA-sequencing of 465 lymphoblastoid cell lines from the 1000 Genomes	Hematopoietic cells	Lymphoblasts	Male	FIN	92.7		1		0
ERP001942	ERS185159	ERX162906	ERR188399	ILLUMINA	Illumina HiSeq 2000	PAIRED	28294658	2012-11-06	RNA-sequencing of 465 lymphoblastoid cell lines from the 1000 Genomes	Illumina HiSeq 2000 paired end sequencing; RNA-sequencing of 465 lymphoblastoid cell lines from the 1000 Genomes	RNA-sequencing of 465 lymphoblastoid cell lines from the 1000 Genomes	Hematopoietic cells	Lymphoblasts	Female	TSI	93.93		1		1
ERP001942	ERS185160	ERX179708	ERR204853	ILLUMINA	Illumina HiSeq 2000	PAIRED	18574254	2012-12-04	RNA-sequencing of 465 lymphoblastoid cell lines from the 1000 Genomes	Illumina HiSeq 2000 paired end sequencing; RNA-sequencing of 465 lymphoblastoid cell lines from the 1000 Genomes	RNA-sequencing of 465 lymphoblastoid cell lines from the 1000 Genomes	Hematopoietic cells	Lymphoblasts		CEU	74.41		1		1
ERP001942	ERS185160	ERX162872	ERR188324	ILLUMINA	Illumina HiSeq 2000	PAIRED	33799405	2012-11-06	RNA-sequencing of 465 lymphoblastoid cell lines from the 1000 Genomes	Illumina HiSeq 2000 paired end sequencing; RNA-sequencing of 465 lymphoblastoid cell lines from the 1000 Genomes	RNA-sequencing of 465 lymphoblastoid cell lines from the 1000 Genomes	Hematopoietic cells	Lymphoblasts	Male	CEU	91.42		1		0
ERP001942	ERS185161	ERX163044	ERR188079	ILLUMINA	Illumina HiSeq 2000	PAIRED	8639677	2012-11-06	RNA-sequencing of 465 lymphoblastoid cell lines from the 1000 Genomes	Illumina HiSeq 2000 paired end sequencing; RNA-sequencing of 465 lymphoblastoid cell lines from the 1000 Genomes	RNA-sequencing of 465 lymphoblastoid cell lines from the 1000 Genomes	Hematopoietic cells	Lymphoblasts	Male	TSI	92.98		1		1
ERP001942	ERS185162	ERX162800	ERR188285	ILLUMINA	Illumina HiSeq 2000	PAIRED	30341224	2012-11-06	RNA-sequencing of 465 lymphoblastoid cell lines from the 1000 Genomes	Illumina HiSeq 2000 paired end sequencing; RNA-sequencing of 465 lymphoblastoid cell lines from the 1000 Genomes	RNA-sequencing of 465 lymphoblastoid cell lines from the 1000 Genomes	Hematopoietic cells	Lymphoblasts	Female	GBR	92.19		1		1
ERP001942	ERS185163	ERX163119	ERR188194	ILLUMINA	Illumina HiSeq 2000	PAIRED	33671121	2012-11-06	RNA-sequencing of 465 lymphoblastoid cell lines from the 1000 Genomes	Illumina HiSeq 2000 paired end sequencing; RNA-sequencing of 465 lymphoblastoid cell lines from the 1000 Genomes	RNA-sequencing of 465 lymphoblastoid cell lines from the 1000 Genomes	Hematopoietic cells	Lymphoblasts	Male	FIN	91.47		1		1
ERP001942	ERS185164	ERX163093	ERR188210	ILLUMINA	Illumina HiSeq 2000	PAIRED	26598581	2012-11-06	RNA-sequencing of 465 lymphoblastoid cell lines from the 1000 Genomes	Illumina HiSeq 2000 paired end sequencing; RNA-sequencing of 465 lymphoblastoid cell lines from the 1000 Genomes	RNA-sequencing of 465 lymphoblastoid cell lines from the 1000 Genomes	Hematopoietic cells	Lymphoblasts	Male	TSI	91.97		1		1
ERP001942	ERS185165	ERX163137	ERR188300	ILLUMINA	Illumina HiSeq 2000	PAIRED	25836509	2012-11-06	RNA-sequencing of 465 lymphoblastoid cell lines from the 1000 Genomes	Illumina HiSeq 2000 paired end sequencing; RNA-sequencing of 465 lymphoblastoid cell lines from the 1000 Genomes	RNA-sequencing of 465 lymphoblastoid cell lines from the 1000 Genomes	Hematopoietic cells	Lymphoblasts	Female	FIN	92.79		1		1
ERP001942	ERS185166	ERX179543	ERR204985	ILLUMINA	Illumina HiSeq 2000	PAIRED	24157268	2012-12-04	RNA-sequencing of 465 lymphoblastoid cell lines from the 1000 Genomes	Illumina HiSeq 2000 paired end sequencing; RNA-sequencing of 465 lymphoblastoid cell lines from the 1000 Genomes	RNA-sequencing of 465 lymphoblastoid cell lines from the 1000 Genomes	Hematopoietic cells	Lymphoblasts		YRI	91.01		1		1
ERP001942	ERS185166	ERX162945	ERR188064	ILLUMINA	Illumina HiSeq 2000	PAIRED	18604014	2012-11-06	RNA-sequencing of 465 lymphoblastoid cell lines from the 1000 Genomes	Illumina HiSeq 2000 paired end sequencing; RNA-sequencing of 465 lymphoblastoid cell lines from the 1000 Genomes	RNA-sequencing of 465 lymphoblastoid cell lines from the 1000 Genomes	Hematopoietic cells	Lymphoblasts	Male	YRI	91.72		1		0
ERP001942	ERS185167	ERX162948	ERR188145	ILLUMINA	Illumina HiSeq 2000	PAIRED	36620358	2012-11-06	RNA-sequencing of 465 lymphoblastoid cell lines from the 1000 Genomes	Illumina HiSeq 2000 paired end sequencing; RNA-sequencing of 465 lymphoblastoid cell lines from the 1000 Genomes	RNA-sequencing of 465 lymphoblastoid cell lines from the 1000 Genomes	Hematopoietic cells	Lymphoblasts	Male	TSI	91.67		1		1
ERP001942	ERS185168	ERX162759	ERR188340	ILLUMINA	Illumina HiSeq 2000	PAIRED	29466149	2012-11-06	RNA-sequencing of 465 lymphoblastoid cell lines from the 1000 Genomes	Illumina HiSeq 2000 paired end sequencing; RNA-sequencing of 465 lymphoblastoid cell lines from the 1000 Genomes	RNA-sequencing of 465 lymphoblastoid cell lines from the 1000 Genomes	Hematopoietic cells	Lymphoblasts	Female	FIN	86.79		1		1
ERP001942	ERS185169	ERX162732	ERR188295	ILLUMINA	Illumina HiSeq 2000	PAIRED	30403539	2012-11-06	RNA-sequencing of 465 lymphoblastoid cell lines from the 1000 Genomes	Illumina HiSeq 2000 paired end sequencing; RNA-sequencing of 465 lymphoblastoid cell lines from the 1000 Genomes	RNA-sequencing of 465 lymphoblastoid cell lines from the 1000 Genomes	Hematopoietic cells	Lymphoblasts	Female	TSI	90.39		1		1
ERP001942	ERS185170	ERX162831	ERR188327	ILLUMINA	Illumina HiSeq 2000	PAIRED	33263834	2012-11-06	RNA-sequencing of 465 lymphoblastoid cell lines from the 1000 Genomes	Illumina HiSeq 2000 paired end sequencing; RNA-sequencing of 465 lymphoblastoid cell lines from the 1000 Genomes	RNA-sequencing of 465 lymphoblastoid cell lines from the 1000 Genomes	Hematopoietic cells	Lymphoblasts	Female	CEU	90.49		1		1
ERP001942	ERS185171	ERX179703	ERR204899	ILLUMINA	Illumina HiSeq 2000	PAIRED	21062007	2012-12-04	RNA-sequencing of 465 lymphoblastoid cell lines from the 1000 Genomes	Illumina HiSeq 2000 paired end sequencing; RNA-sequencing of 465 lymphoblastoid cell lines from the 1000 Genomes	RNA-sequencing of 465 lymphoblastoid cell lines from the 1000 Genomes	Hematopoietic cells	Lymphoblasts		CEU	88.27		1		1
ERP001942	ERS185171	ERX162799	ERR188140	ILLUMINA	Illumina HiSeq 2000	PAIRED	78619701	2012-11-06	RNA-sequencing of 465 lymphoblastoid cell lines from the 1000 Genomes	Illumina HiSeq 2000 paired end sequencing; RNA-sequencing of 465 lymphoblastoid cell lines from the 1000 Genomes	RNA-sequencing of 465 lymphoblastoid cell lines from the 1000 Genomes	Hematopoietic cells	Lymphoblasts	Male	CEU	90.59		1		0
ERP001942	ERS185172	ERX162962	ERR188124	ILLUMINA	Illumina HiSeq 2000	PAIRED	19699132	2012-11-06	RNA-sequencing of 465 lymphoblastoid cell lines from the 1000 Genomes	Illumina HiSeq 2000 paired end sequencing; RNA-sequencing of 465 lymphoblastoid cell lines from the 1000 Genomes	RNA-sequencing of 465 lymphoblastoid cell lines from the 1000 Genomes	Hematopoietic cells	Lymphoblasts	Male	FIN	91.61		1		1
ERP001942	ERS185173	ERX162781	ERR188118	ILLUMINA	Illumina HiSeq 2000	PAIRED	24721834	2012-11-06	RNA-sequencing of 465 lymphoblastoid cell lines from the 1000 Genomes	Illumina HiSeq 2000 paired end sequencing; RNA-sequencing of 465 lymphoblastoid cell lines from the 1000 Genomes	RNA-sequencing of 465 lymphoblastoid cell lines from the 1000 Genomes	Hematopoietic cells	Lymphoblasts	Male	FIN	93.45		1		1
ERP001942	ERS185174	ERX179631	ERR204982	ILLUMINA	Illumina HiSeq 2000	PAIRED	19465382	2012-12-04	RNA-sequencing of 465 lymphoblastoid cell lines from the 1000 Genomes	Illumina HiSeq 2000 paired end sequencing; RNA-sequencing of 465 lymphoblastoid cell lines from the 1000 Genomes	RNA-sequencing of 465 lymphoblastoid cell lines from the 1000 Genomes	Hematopoietic cells	Lymphoblasts		GBR	91.44		1		1
ERP001942	ERS185174	ERX162731	ERR188466	ILLUMINA	Illumina HiSeq 2000	PAIRED	25138661	2012-11-06	RNA-sequencing of 465 lymphoblastoid cell lines from the 1000 Genomes	Illumina HiSeq 2000 paired end sequencing; RNA-sequencing of 465 lymphoblastoid cell lines from the 1000 Genomes	RNA-sequencing of 465 lymphoblastoid cell lines from the 1000 Genomes	Hematopoietic cells	Lymphoblasts	Male	GBR	93.39		1		0
ERP001942	ERS185175	ERX162758	ERR188465	ILLUMINA	Illumina HiSeq 2000	PAIRED	25841778	2012-11-06	RNA-sequencing of 465 lymphoblastoid cell lines from the 1000 Genomes	Illumina HiSeq 2000 paired end sequencing; RNA-sequencing of 465 lymphoblastoid cell lines from the 1000 Genomes	RNA-sequencing of 465 lymphoblastoid cell lines from the 1000 Genomes	Hematopoietic cells	Lymphoblasts	Male	GBR	92.63		1		1
ERP001942	ERS185176	ERX163077	ERR188086	ILLUMINA	Illumina HiSeq 2000	PAIRED	24492783	2012-11-06	RNA-sequencing of 465 lymphoblastoid cell lines from the 1000 Genomes	Illumina HiSeq 2000 paired end sequencing; RNA-sequencing of 465 lymphoblastoid cell lines from the 1000 Genomes	RNA-sequencing of 465 lymphoblastoid cell lines from the 1000 Genomes	Hematopoietic cells	Lymphoblasts	Female	CEU	90.44		1		1
ERP001942	ERS185177	ERX162903	ERR188267	ILLUMINA	Illumina HiSeq 2000	PAIRED	34490702	2012-11-06	RNA-sequencing of 465 lymphoblastoid cell lines from the 1000 Genomes	Illumina HiSeq 2000 paired end sequencing; RNA-sequencing of 465 lymphoblastoid cell lines from the 1000 Genomes	RNA-sequencing of 465 lymphoblastoid cell lines from the 1000 Genomes	Hematopoietic cells	Lymphoblasts	Female	FIN	90.93		1		1
ERP001942	ERS185178	ERX162778	ERR188405	ILLUMINA	Illumina HiSeq 2000	PAIRED	32393880	2012-11-06	RNA-sequencing of 465 lymphoblastoid cell lines from the 1000 Genomes	Illumina HiSeq 2000 paired end sequencing; RNA-sequencing of 465 lymphoblastoid cell lines from the 1000 Genomes	RNA-sequencing of 465 lymphoblastoid cell lines from the 1000 Genomes	Hematopoietic cells	Lymphoblasts	Female	TSI	89.88		1		1
ERP001942	ERS185179	ERX162718	ERR188385	ILLUMINA	Illumina HiSeq 2000	PAIRED	29430793	2012-11-06	RNA-sequencing of 465 lymphoblastoid cell lines from the 1000 Genomes	Illumina HiSeq 2000 paired end sequencing; RNA-sequencing of 465 lymphoblastoid cell lines from the 1000 Genomes	RNA-sequencing of 465 lymphoblastoid cell lines from the 1000 Genomes	Hematopoietic cells	Lymphoblasts		GBR	92.39		1		1
ERP001942	ERS185179	ERX179522	ERR204884	ILLUMINA	Illumina HiSeq 2000	PAIRED	27524569	2012-12-04	RNA-sequencing of 465 lymphoblastoid cell lines from the 1000 Genomes	Illumina HiSeq 2000 paired end sequencing; RNA-sequencing of 465 lymphoblastoid cell lines from the 1000 Genomes	RNA-sequencing of 465 lymphoblastoid cell lines from the 1000 Genomes	Hematopoietic cells	Lymphoblasts	Male	GBR	89.38		1		0
ERP001942	ERS185180	ERX179545	ERR204886	ILLUMINA	Illumina HiSeq 2000	PAIRED	15271332	2012-12-04	RNA-sequencing of 465 lymphoblastoid cell lines from the 1000 Genomes	Illumina HiSeq 2000 paired end sequencing; RNA-sequencing of 465 lymphoblastoid cell lines from the 1000 Genomes	RNA-sequencing of 465 lymphoblastoid cell lines from the 1000 Genomes	Hematopoietic cells	Lymphoblasts		CEU	90.5		1		1
ERP001942	ERS185180	ERX163003	ERR188176	ILLUMINA	Illumina HiSeq 2000	PAIRED	26453299	2012-11-06	RNA-sequencing of 465 lymphoblastoid cell lines from the 1000 Genomes	Illumina HiSeq 2000 paired end sequencing; RNA-sequencing of 465 lymphoblastoid cell lines from the 1000 Genomes	RNA-sequencing of 465 lymphoblastoid cell lines from the 1000 Genomes	Hematopoietic cells	Lymphoblasts	Male	CEU	92.21		1		0
ERP001942	ERS185181	ERX162937	ERR188402	ILLUMINA	Illumina HiSeq 2000	PAIRED	23282559	2012-11-06	RNA-sequencing of 465 lymphoblastoid cell lines from the 1000 Genomes	Illumina HiSeq 2000 paired end sequencing; RNA-sequencing of 465 lymphoblastoid cell lines from the 1000 Genomes	RNA-sequencing of 465 lymphoblastoid cell lines from the 1000 Genomes	Hematopoietic cells	Lymphoblasts	Male	TSI	91.66		1		1
ERP001942	ERS185182	ERX163007	ERR188130	ILLUMINA	Illumina HiSeq 2000	PAIRED	29142709	2012-11-06	RNA-sequencing of 465 lymphoblastoid cell lines from the 1000 Genomes	Illumina HiSeq 2000 paired end sequencing; RNA-sequencing of 465 lymphoblastoid cell lines from the 1000 Genomes	RNA-sequencing of 465 lymphoblastoid cell lines from the 1000 Genomes	Hematopoietic cells	Lymphoblasts	Female	GBR	93.18		1		1
ERP001942	ERS185183	ERX179670	ERR204875	ILLUMINA	Illumina HiSeq 2000	PAIRED	14118093	2012-12-04	RNA-sequencing of 465 lymphoblastoid cell lines from the 1000 Genomes	Illumina HiSeq 2000 paired end sequencing; RNA-sequencing of 465 lymphoblastoid cell lines from the 1000 Genomes	RNA-sequencing of 465 lymphoblastoid cell lines from the 1000 Genomes	Hematopoietic cells	Lymphoblasts		CEU	62.19		1		1
ERP001942	ERS185183	ERX163029	ERR188092	ILLUMINA	Illumina HiSeq 2000	PAIRED	18667690	2012-11-06	RNA-sequencing of 465 lymphoblastoid cell lines from the 1000 Genomes	Illumina HiSeq 2000 paired end sequencing; RNA-sequencing of 465 lymphoblastoid cell lines from the 1000 Genomes	RNA-sequencing of 465 lymphoblastoid cell lines from the 1000 Genomes	Hematopoietic cells	Lymphoblasts	Male	CEU	91.66		1		0
ERP001942	ERS185184	ERX162983	ERR188043	ILLUMINA	Illumina HiSeq 2000	PAIRED	41065233	2012-11-06	RNA-sequencing of 465 lymphoblastoid cell lines from the 1000 Genomes	Illumina HiSeq 2000 paired end sequencing; RNA-sequencing of 465 lymphoblastoid cell lines from the 1000 Genomes	RNA-sequencing of 465 lymphoblastoid cell lines from the 1000 Genomes	Hematopoietic cells	Lymphoblasts	Female	FIN	92.41		1		1
ERP001942	ERS185185	ERX163106	ERR188080	ILLUMINA	Illumina HiSeq 2000	PAIRED	22585274	2012-11-06	RNA-sequencing of 465 lymphoblastoid cell lines from the 1000 Genomes	Illumina HiSeq 2000 paired end sequencing; RNA-sequencing of 465 lymphoblastoid cell lines from the 1000 Genomes	RNA-sequencing of 465 lymphoblastoid cell lines from the 1000 Genomes	Hematopoietic cells	Lymphoblasts	Female	GBR	91.98		1		1
ERP001942	ERS185186	ERX162967	ERR188282	ILLUMINA	Illumina HiSeq 2000	PAIRED	25242013	2012-11-06	RNA-sequencing of 465 lymphoblastoid cell lines from the 1000 Genomes	Illumina HiSeq 2000 paired end sequencing; RNA-sequencing of 465 lymphoblastoid cell lines from the 1000 Genomes	RNA-sequencing of 465 lymphoblastoid cell lines from the 1000 Genomes	Hematopoietic cells	Lymphoblasts	Male	TSI	92.96		1		1
ERP001942	ERS185187	ERX162878	ERR188417	ILLUMINA	Illumina HiSeq 2000	PAIRED	19303566	2012-11-06	RNA-sequencing of 465 lymphoblastoid cell lines from the 1000 Genomes	Illumina HiSeq 2000 paired end sequencing; RNA-sequencing of 465 lymphoblastoid cell lines from the 1000 Genomes	RNA-sequencing of 465 lymphoblastoid cell lines from the 1000 Genomes	Hematopoietic cells	Lymphoblasts	Female	FIN	92.84		1		1
ERP001942	ERS185188	ERX179569	ERR204850	ILLUMINA	Illumina HiSeq 2000	PAIRED	18810361	2012-12-04	RNA-sequencing of 465 lymphoblastoid cell lines from the 1000 Genomes	Illumina HiSeq 2000 paired end sequencing; RNA-sequencing of 465 lymphoblastoid cell lines from the 1000 Genomes	RNA-sequencing of 465 lymphoblastoid cell lines from the 1000 Genomes	Hematopoietic cells	Lymphoblasts		TSI	80.27		1		1
ERP001942	ERS185188	ERX163132	ERR188050	ILLUMINA	Illumina HiSeq 2000	PAIRED	30482303	2012-11-06	RNA-sequencing of 465 lymphoblastoid cell lines from the 1000 Genomes	Illumina HiSeq 2000 paired end sequencing; RNA-sequencing of 465 lymphoblastoid cell lines from the 1000 Genomes	RNA-sequencing of 465 lymphoblastoid cell lines from the 1000 Genomes	Hematopoietic cells	Lymphoblasts	Male	TSI	93.81		1		0
ERP001942	ERS185189	ERX163096	ERR188127	ILLUMINA	Illumina HiSeq 2000	PAIRED	26895977	2012-11-06	RNA-sequencing of 465 lymphoblastoid cell lines from the 1000 Genomes	Illumina HiSeq 2000 paired end sequencing; RNA-sequencing of 465 lymphoblastoid cell lines from the 1000 Genomes	RNA-sequencing of 465 lymphoblastoid cell lines from the 1000 Genomes	Hematopoietic cells	Lymphoblasts	Female	FIN	91.83		1		1
ERP001942	ERS185190	ERX162866	ERR188068	ILLUMINA	Illumina HiSeq 2000	PAIRED	23170971	2012-11-06	RNA-sequencing of 465 lymphoblastoid cell lines from the 1000 Genomes	Illumina HiSeq 2000 paired end sequencing; RNA-sequencing of 465 lymphoblastoid cell lines from the 1000 Genomes	RNA-sequencing of 465 lymphoblastoid cell lines from the 1000 Genomes	Hematopoietic cells	Lymphoblasts	Male	TSI	93.44		1		1
ERP001942	ERS185191	ERX179663	ERR204887	ILLUMINA	Illumina HiSeq 2000	PAIRED	22223989	2012-12-04	RNA-sequencing of 465 lymphoblastoid cell lines from the 1000 Genomes	Illumina HiSeq 2000 paired end sequencing; RNA-sequencing of 465 lymphoblastoid cell lines from the 1000 Genomes	RNA-sequencing of 465 lymphoblastoid cell lines from the 1000 Genomes	Hematopoietic cells	Lymphoblasts		GBR	90.41		1		1
[truncated: 3,871 more rows]
