# Supplementary material for: Calling genotypes from public RNA-sequencing data enables identification of genetic variants that affect gene-expression levels
Source: Genome Med. 2015 Mar 27;7(1):30. doi: 10.1186/s13073-015-0152-4 (PMC4423486; doi:10.1186/s13073-015-0152-4)
Supplement: Additional file 13: Table S2. — Overview of detected ASE variants with ClinVar or GWAS annotation. [file 13073_2015_152_MOESM13_ESM.xlsx]

## Sheet: Clinvar
P-value	Likelihood-ratio_test_D	Fraction_alternative_allele	SnpId	Chr	Pos	Samples	Reference_allele	Alternative_allele	Genes	OMIM_ID	Trait
<= 2E-311	187017	0.349	rs144422014	7	142458526	43	A	G	ENSG00000204983	167800	PANCREATITIS, HEREDITARY; PCTT
<= 2E-311	22607.9	0.034	rs121434389	1	24020362	15	C	T	ENSG00000142676	612562	DIAMOND-BLACKFAN ANEMIA 7; DBA7
<= 2E-311	7021.15	0.087	rs121434378	9	135158790	35	C	T	ENSG00000107290	602433	AMYOTROPHIC LATERAL SCLEROSIS 4, JUVENILE; ALS4
<= 2E-311	1453.13	0.076	2:191864373	2	191864373	6	A	G	ENSG00000115415	614162	CANDIDIASIS, FAMILIAL, 7; CANDF7
3.27441e-201	915.993	0.564	rs5515	19	51323676	40	C	T	ENSG00000167748	147910	KALLIKREIN 1; KLK1
1.40618e-72	324.65	0.401	rs4151667	6	31914024	11	T	A	ENSG00000243649	615489	MACULAR DEGENERATION, AGE-RELATED, 14; ARMD14
5.47445e-63	280.63	0.587	rs1736557	1	171080080	13	G	A	ENSG00000007933	602079	TRIMETHYLAMINURIA; TMAU
1.25718e-60	269.796	0.199	rs267607155	2	179647707	9	A	G	ENSG00000155657	604145	CARDIOMYOPATHY, DILATED, 1G; CMD1G
6.58899e-49	216.046	0.574	rs34116584	2	241808314	14	C	T	ENSG00000172482	259900	HYPEROXALURIA, PRIMARY, TYPE I; HP1
2.31222e-47	208.963	0.616	rs2297950	1	203194186	18	C	T	ENSG00000133063	614122	CHITOTRIOSIDASE DEFICIENCY; CHITD
2.0312e-33	145.111	0.484	rs1064039	20	23618427	263	C	T	ENSG00000101439	611953	MACULAR DEGENERATION, AGE-RELATED, 11; ARMD11
1.04848e-32	141.851	0.43	rs10516487	4	102751076	37	G	A	ENSG00000153064	610292	B-CELL SCAFFOLD PROTEIN WITH ANKYRIN REPEATS 1; BANK1
2.68028e-30	130.843	0.541	rs4426527	2	241817516	19	A	G	ENSG00000172482	259900	HYPEROXALURIA, PRIMARY, TYPE I; HP1
5.38621e-26	111.186	0.462	rs1127354	20	3193842	143	C	A	ENSG00000125877	613850	INOSINE TRIPHOSPHATASE DEFICIENCY
3.52492e-19	80.1192	0.385	rs104894619	17	15134364	12	G	A	ENSG00000109099	162500	NEUROPATHY, HEREDITARY, WITH LIABILITY TO PRESSURE PALSIES; HNPP
5.07023e-15	61.2331	0.41	rs72550870	1	11106666	6	T	C	ENSG00000009724	613791	MASP2 DEFICIENCY
1.32475e-14	59.3426	0.557	rs6092	7	100771717	40	G	A	ENSG00000106366	613329	PLASMINOGEN ACTIVATOR INHIBITOR-1 DEFICIENCY
7.10882e-12	46.9972	0.582	rs3848519	18	55247336	17	C	A	ENSG00000066926	177000	PROTOPORPHYRIA, ERYTHROPOIETIC; EPP
2.89967e-11	44.2435	0.463	rs41265017	1	156146640	64	G	A	ENSG00000196189	610282	RETINITIS PIGMENTOSA 35; RP35
1.73486e-10	40.7446	0.468	rs12483377	21	46931109	60	G	A	ENSG00000182871	267750	KNOBLOCH SYNDROME 1; KNO1
1.31038e-08	32.3159	0.542	rs3829241	11	68855363	72	G	A	ENSG00000162341	612267	SKIN/HAIR/EYE PIGMENTATION, VARIATION IN, 10; SHEP10
4.17129e-08	30.0681	0.565	rs5742912	12	6458350	6	A	G	ENSG00000111319	613021	BRONCHIECTASIS WITH OR WITHOUT ELEVATED SWEAT CHLORIDE 2; BESC2
5.04591e-06	20.8198	0.56	rs1135840	22	42522613	16	G	C	ENSG00000100197	124030	CYTOCHROME P450, SUBFAMILY IID, POLYPEPTIDE 6; CYP2D6
3.79834e-05	16.9696	0.452	rs3741311	11	117989554	21	G	A	ENSG00000137648	146933	INTERLEUKIN 10 RECEPTOR, ALPHA; IL10RA
5.82146e-05	16.1599	0.403	rs76863441	6	46677098	7	C	A	ENSG00000146070	614278	PLATELET-ACTIVATING FACTOR ACETYLHYDROLASE DEFICIENCY; PAFAD
0.00023366	13.539	0.398	rs12735723	1	161138933	6	C	G	ENSG00000143224	600923	PROTOPORPHYRINOGEN OXIDASE; PPOX
0.000358024	12.7394	0.428	rs2228063	8	86392989	11	A	G	ENSG00000104267	611492	CARBONIC ANHYDRASE II; CA2
0.000404704	12.5103	0.484	rs1021737	1	70904800	167	G	T	ENSG00000116761	607657	CYSTATHIONINE GAMMA-LYASE; CTH
0.000484397	12.1748	0.534	rs5911	17	42453065	29	A	C	ENSG00000005961	607759	INTEGRIN, ALPHA-2B; ITGA2B
0.000691768	11.5112	0.51	rs1494558	5	35861068	92	T	C	ENSG00000168685	608971	SEVERE COMBINED IMMUNODEFICIENCY, AUTOSOMAL RECESSIVE, T CELL-NEGATIVE, B CELL-POSITIVE, NK CELL-POSITIVE
0.00120712	10.4794	0.553	rs13010627	2	202074098	21	G	A	ENSG00000003400	603909	AUTOIMMUNE LYMPHOPROLIFERATIVE SYNDROME, TYPE IIA; ALPS2A
0.00164483	9.90888	0.557	rs61742739	16	31501798	10	A	G	ENSG00000140675,ENSG00000140688	233100	RENAL GLUCOSURIA; GLYS1
0.00506101	7.85751	0.56	rs7958709	12	102164255	12	T	G	ENSG00000111670	252500	MUCOLIPIDOSIS II ALPHA/BETA
0.0097071	6.68787	0.56	rs2301612	9	136301982	10	C	G	ENSG00000160323	274150	THROMBOTIC THROMBOCYTOPENIC PURPURA, CONGENITAL; TTP

## Sheet: GWAS
P-value	Likelihood-ratio_test_D	Fraction_alternative_allele	SnpId	Chr	Pos	Samples	Reference_allele	Alternative_allele	Genes
2.07914e-239	1091.72	0.541	rs872071	6	411064	251	A	G	ENSG00000137265
1.94897e-114	516.951	0.316	rs28724233	6	32627446	39	C	T	ENSG00000179344
4.05849e-83	373.049	0.831	rs12203592	6	396321	11	C	T
2.33077e-11	44.6711	0.445	rs79048773	14	94546047	27	G	C	ENSG00000089737
2.53433e-11	44.5071	0.537	rs2280543	11	203788	81	C	T	ENSG00000177951,ENSG00000254559,ENSG00000232495
